# Supplementary material for: Taxonomic revision of Madagascan species of the Pheidole fervens species-group (Hymenoptera, Formicidae)
Source: PLoS One. 2021 Jan 6;16(1):e0244195. doi: 10.1371/journal.pone.0244195 (PMC7787378; doi:10.1371/journal.pone.0244195)
Supplement: S1 Table — Morphometric characters of worker individuals of the Pheidole fervens species-group. Data are given in mm. (XLSX) [file pone.0244195.s001.xlsx]

## Sheet: Sheet1
Species	Life_stage	CASENT	HL	HW	SL	EL	WL	PSL	MTL	PNW	PTW	PPW
Pheidole ampangabe	major worker	CASENT0923264	1.762	1.781	0.906	0.204	1.408	0.217	0.984	0.705	0.247	0.686
Pheidole ampangabe	minor worker	CASENT0236484	0.63	0.542	0.759	0.143	0.828	0.099	0.612	0.374	0.096	0.14
Pheidole arivo	major worker	CASENT0923263	1.3	1.32	0.862	0.189	1.138	0.176	0.826	0.546	0.225	0.479
Pheidole arivo	major worker	CASENT0300267	1.431	1.495	0.811	0.205	1.256	0.187	0.823	0.574	0.237	0.567
Pheidole arivo	major worker	CASENT0051146	1.395	1.384	0.799	0.171	1.178	0.196	0.828	0.568	0.214	0.508
Pheidole arivo	major worker	CASENT0048460	1.376	1.382	0.852	0.183	1.196	0.196	0.86	0.542	0.213	0.487
Pheidole arivo	major worker	CASENT0048381	1.303	1.352	0.822	0.186	1.181	0.184	0.804	0.511	0.206	0.504
Pheidole arivo	major worker	CASENT0123375	1.382	1.384	0.844	0.186	1.201	0.191	0.864	0.582	0.216	0.501
Pheidole arivo	major worker	CASENT0141669	1.331	1.309	0.749	0.173	1.142	0.198	0.78	0.559	0.185	0.483
Pheidole arivo	major worker	CASENT0071895	1.466	1.489	0.814	0.16	1.213	0.195	0.824	0.582	0.246	0.561
Pheidole arivo	major worker	CASENT0051910	1.4	1.353	0.787	0.163	1.156	0.199	0.842	0.549	0.21	0.486
Pheidole arivo	minor worker	CASENT0300266	0.571	0.504	0.718	0.123	0.761	0.051	0.571	0.351	0.093	0.149
Pheidole arivo	minor worker	CASENT0300267	0.634	0.572	0.761	0.135	0.813	0.043	0.608	0.375	0.106	0.176
Pheidole arivo	minor worker	CASENT0300263	0.614	0.533	0.751	0.129	0.775	0.068	0.576	0.34	0.083	0.176
Pheidole arivo	minor worker	CASENT0051860	0.627	0.543	0.715	0.13	0.786	0.074	0.61	0.357	0.094	0.167
Pheidole arivo	minor worker	CASENT0051911	0.603	0.523	0.711	0.12	0.788	0.059	0.605	0.357	0.086	0.17
Pheidole arivo	minor worker	CASENT0196929	0.7	0.631	0.78	0.151	0.919	0.078	0.651	0.412	0.116	0.174
Pheidole arivo	minor worker	CASENT0196927	0.708	0.654	0.769	0.131	0.931	0.097	0.682	0.418	0.111	0.201
Pheidole arivo	minor worker	CASENT0196928	0.662	0.614	0.744	0.131	0.856	0.09	0.65	0.382	0.106	0.168
Pheidole arivo	minor worker	CASENT0196923	0.709	0.663	0.797	0.149	0.961	0.1	0.695	0.435	0.098	0.213
Pheidole arivo	minor worker	CASENT0196923	0.734	0.666	0.815	0.134	0.976	0.112	0.696	0.429	0.105	0.204
Pheidole comosa	major worker	CASENT0923278	1.373	1.341	0.772	0.161	1.203	0.143	0.777	0.621	0.179	0.539
Pheidole comosa	major worker	CASENT0208726	1.636	1.62	0.821	0.197	1.439	0.213	0.869	0.758	0.18	0.701
Pheidole comosa	minor worker	CASENT0208811	0.553	0.513	0.666	0.114	0.753	0.048	0.497	0.342	0.086	0.195
Pheidole comosa	minor worker	CASENT0496924	0.616	0.534	0.701	0.128	0.779	0.083	0.522	0.351	0.107	0.239
Pheidole comosa	minor worker	CASENT0496924	0.587	0.516	0.671	0.112	0.763	0.086	0.5	0.341	0.107	0.207
Pheidole comosa	minor worker	CASENT0496924	0.623	0.515	0.69	0.122	0.79	0.078	0.52	0.361	0.101	0.234
Pheidole comosa	minor worker	CASENT0208726	0.603	0.545	0.638	0.124	0.795	0.083	0.54	0.349	0.09	0.219
Pheidole comosa	minor worker	CASENT0923262	0.614	0.547	0.711	0.123	0.812	0.085	0.543	0.358	0.103	0.209
Pheidole comosa	minor worker	CASENT0493638	0.637	0.539	0.699	0.135	0.793	0.101	0.541	0.361	0.102	0.217
Pheidole comosa	minor worker	CASENT0049640	0.618	0.544	0.683	0.127	0.8	0.089	0.541	0.356	0.098	0.215
Pheidole mamirapiratra	major worker	CASENT0067219	1.387	1.366	0.857	0.161	1.261	0.211	0.864	0.546	0.166	0.351
Pheidole mamirapiratra	major worker	CASENT0067787	1.336	1.295	0.793	0.148	1.206	0.203	0.841	0.535	0.14	0.314
Pheidole mamirapiratra	major worker	CASENT0065058	1.247	1.261	0.819	0.132	1.224	0.221	0.81	0.51	0.156	0.323
Pheidole mamirapiratra	major worker	CASENT0067468	1.263	1.242	0.826	0.135	1.231	0.218	0.793	0.519	0.15	0.341
Pheidole mamirapiratra	major worker	CASENT0067502	1.294	1.261	0.813	0.155	1.191	0.2	0.802	0.495	0.154	0.353
Pheidole mamirapiratra	major worker	CASENT0068175	1.328	1.287	0.804	0.155	1.167	0.22	0.805	0.541	0.15	0.369
Pheidole mamirapiratra	major worker	CASENT0067226	1.252	1.25	0.795	0.143	1.182	0.192	0.808	0.493	0.148	0.321
Pheidole mamirapiratra	major worker	CASENT0066019	1.21	1.215	0.782	0.144	1.139	0.194	0.779	0.499	0.134	0.323
Pheidole mamirapiratra	major worker	CASENT0067210	1.286	1.262	0.776	0.141	1.176	0.21	0.752	0.515	0.157	0.33
Pheidole mamirapiratra	major worker	CASENT0067780	1.287	1.27	0.799	0.143	1.189	0.217	0.789	0.522	0.154	0.341
Pheidole mamirapiratra	minor worker	CASENT0923268	0.649	0.541	0.759	0.106	0.845	0.093	0.609	0.392	0.11	0.179
Pheidole mamirapiratra	minor worker	CASENT0067787	0.644	0.51	0.732	0.114	0.784	0.099	0.586	0.373	0.089	0.14
Pheidole mamirapiratra	minor worker	CASENT0065058	0.625	0.533	0.736	0.096	0.817	0.109	0.597	0.377	0.087	0.173
Pheidole mamirapiratra	minor worker	CASENT0067468	0.605	0.524	0.744	0.11	0.777	0.086	0.569	0.373	0.077	0.163
Pheidole mamirapiratra	minor worker	CASENT0067502	0.607	0.522	0.729	0.103	0.784	0.098	0.582	0.353	0.086	0.143
Pheidole mamirapiratra	minor worker	CASENT0068175	0.621	0.502	0.701	0.109	0.787	0.091	0.568	0.376	0.1	0.163
Pheidole mamirapiratra	minor worker	CASENT0067226	0.638	0.536	0.764	0.11	0.8	0.103	0.561	0.374	0.083	0.147
Pheidole mamirapiratra	minor worker	CASENT0066019	0.609	0.507	0.687	0.108	0.778	0.102	0.539	0.318	0.084	0.148
Pheidole mamirapiratra	minor worker	CASENT0067210	0.602	0.497	0.726	0.095	0.777	0.092	0.575	0.37	0.086	0.15
Pheidole mamirapiratra	minor worker	CASENT0067780	0.616	0.511	0.721	0.1	0.794	0.097	0.58	0.374	0.091	0.162
Pheidole mena	major worker	CASENT0134205	1.469	1.397	0.764	0.193	1.129	0.214	0.748	0.607	0.189	0.54
Pheidole mena	major worker	CASENT0077795	1.609	1.529	0.8	0.178	1.176	0.277	0.807	0.627	0.258	0.694
Pheidole mena	major worker	CASENT0077795	1.568	1.507	0.791	0.202	1.23	0.248	0.803	0.623	0.236	0.626
Pheidole mena	major worker	CASENT0494810	1.756	1.624	0.837	0.23	1.298	0.277	0.891	0.665	0.243	0.731
Pheidole mena	major worker	CASENT0494810	1.693	1.559	0.817	0.215	1.246	0.254	0.832	0.646	0.26	0.665
Pheidole mena	major worker	CASENT0077772	1.557	1.483	0.767	0.18	1.129	0.245	0.775	0.587	0.261	0.654
Pheidole mena	major worker	CASENT0077772	1.585	1.549	0.817	0.2	1.179	0.239	0.801	0.624	0.251	0.688
Pheidole mena	major worker	CASENT0077772	1.602	1.51	0.794	0.209	1.2	0.241	0.785	0.605	0.26	0.696
Pheidole mena	minor worker	CASENT0235028	0.564	0.512	0.692	0.144	0.792	0.093	0.58	0.314	0.088	0.157
Pheidole mena	minor worker	CASENT0077798	0.578	0.48	0.697	0.129	0.774	0.094	0.562	0.329	0.085	0.142
Pheidole mena	minor worker	CASENT0077798	0.596	0.487	0.71	0.14	0.834	0.105	0.567	0.352	0.078	0.135
Pheidole mena	minor worker	CASENT0077798	0.593	0.505	0.693	0.136	0.849	0.107	0.59	0.35	0.076	0.152
Pheidole mena	minor worker	CASENT0494808	0.619	0.523	0.736	0.137	0.841	0.125	0.607	0.351	0.09	0.173
Pheidole mena	minor worker	CASENT0494808	0.613	0.509	0.707	0.145	0.826	0.092	0.585	0.351	0.083	0.166
Pheidole mena	minor worker	CASENT0494808	0.58	0.493	0.692	0.13	0.828	0.104	0.581	0.337	0.078	0.151
Pheidole mena	minor worker	CASENT0077771	0.572	0.482	0.715	0.134	0.779	0.095	0.584	0.329	0.079	0.155
Pheidole mena	minor worker	CASENT0077771	0.585	0.495	0.688	0.134	0.767	0.091	0.559	0.325	0.089	0.154
Pheidole mena	minor worker	CASENT0077771	0.6	0.498	0.681	0.137	0.819	0.114	0.585	0.339	0.09	0.168
