# Supplementary material for: Taxonomic revision of Madagascan species of the Pheidole fervens species-group (Hymenoptera, Formicidae)
Source: PLoS One. 2021 Jan 6;16(1):e0244195. doi: 10.1371/journal.pone.0244195 (PMC7787378; doi:10.1371/journal.pone.0244195)
Supplement: S2 Table — Distribution records of specimens of the Pheidole fervens species-group from Madagascar. (XLSX) [file pone.0244195.s002.xlsx]

## Sheet: Sheet1
SpecimenCode	CollectionCode	Order	Family	Subfamily	Genus	Species	LifeStageSex	Medium	TypeStatus	CollectedBy	DateCollected	CollectionMethod	Habitat	Microhabitat	LocalityCode	LocalityName	Adm1	Country	Elevation(m)	Latitude	Longitude	BiogeographicRegion	OwnedBy
CASENT0236484	ARA0859	Hymenoptera	Formicidae	Myrmicinae	Pheidole	ampangabe	1 minor worker	pin	paratype	Andrianjaka Ravelomanana	2010-03-21		savannah woodland	under rotten log	Ampangabe IV 1417	Ampangabe IV Non Protected Area, 21.37 km W Itremo	Fianarantsoa	Madagascar	1417 m	-20.6128	46.6077	Malagasy	CASC, San Francisco, CA, USA
CASENT0923264	ARA0859	Hymenoptera	Formicidae	Myrmicinae	Pheidole	ampangabe	1 major worker	pin	holotype	Andrianjaka Ravelomanana	2010-03-21		savannah woodland	under rotten log	Ampangabe IV 1417	Ampangabe IV Non Protected Area, 21.37 km W Itremo	Fianarantsoa	Madagascar	1417 m	-20.6128	46.6077	Malagasy	CASC, San Francisco, CA, USA
CASENT0094738	ANTC2770	Hymenoptera	Formicidae	Myrmicinae	Pheidole	arivo	1 minor worker	pin		A. Pauly	1991-03-07		Primary forest		Manakambahiny	Manakambahiny Atsinanana	Toamasina	Madagascar		-17.75	48.7167	Malagasy	CASC, San Francisco, CA, USA
CASENT0198519	BLF00522	Hymenoptera	Formicidae	Myrmicinae	Pheidole	arivo	3 minor workers	pin		B.L.Fisher	1992-11-22	MW 50 sample transect, 5m	rainforest	sifted litter (leaf mold, rotten wood)	Ando 430	10 km NW Enakara, Rés. Andohahela	Toliara	Madagascar	430 m	-24.5667	46.8167	Malagasy	CASC, San Francisco, CA, USA
CASENT0198579	BLF00560	Hymenoptera	Formicidae	Myrmicinae	Pheidole	arivo	1 minor worker	pin		B.L.Fisher	1992-11-30	pitfall trap, PF 50 tube sample transect, 5m	montane rainforest		Ando 1250	13 km NW Enakara, Rés. Andohahela	Toliara	Madagascar	1250 m	-24.55	46.8	Malagasy	CASC, San Francisco, CA, USA
CASENT0196922	BLF00746	Hymenoptera	Formicidae	Myrmicinae	Pheidole	arivo	1 minor worker	pin		B.L.Fisher	1993-10-04	pitfall trap, PF 50 tube sample transect, 5m	rainforest		Andri 825	43 km S Ambalavao, Rés. Andringitra	Fianarantsoa	Madagascar	825 m	-22.2333	47	Malagasy	CASC, San Francisco, CA, USA
CASENT0196927	BLF00747	Hymenoptera	Formicidae	Myrmicinae	Pheidole	arivo	1 minor worker	pin		B.L.Fisher	1993-10-05	MW 50 sample transect, 5m	rainforest	sifted litter (leaf mold, rotten wood)	Andri 825	43 km S Ambalavao, Rés. Andringitra	Fianarantsoa	Madagascar	825 m	-22.2333	47	Malagasy	CASC, San Francisco, CA, USA
CASENT0196928	BLF00747	Hymenoptera	Formicidae	Myrmicinae	Pheidole	arivo	1 minor worker	pin		B.L.Fisher	1993-10-05	MW 50 sample transect, 5m	rainforest	sifted litter (leaf mold, rotten wood)	Andri 825	43 km S Ambalavao, Rés. Andringitra	Fianarantsoa	Madagascar	825 m	-22.2333	47	Malagasy	CASC, San Francisco, CA, USA
CASENT0198514	BLF00886	Hymenoptera	Formicidae	Myrmicinae	Pheidole	arivo	1 minor worker	pin		B.L.Fisher	1993-11-14	MW 50 sample transect, 5m	rainforest	sifted litter (leaf mold, rotten wood)	Amban 25	6.3 km S Ambanizana, Andranobe	Toamasina	Madagascar	25 m	-15.6813	49.958	Malagasy	CASC, San Francisco, CA, USA
CASENT0198512	BLF00895	Hymenoptera	Formicidae	Myrmicinae	Pheidole	arivo	3 minor workers	pin		B.L.Fisher	1993-11-15		rainforest	under stone	Amban 25	6.3 km S Ambanizana, Andranobe	Toamasina	Madagascar	25 m	-15.6813	49.958	Malagasy	CASC, San Francisco, CA, USA
CASENT0198513	BLF00976	Hymenoptera	Formicidae	Myrmicinae	Pheidole	arivo	3 minor workers	pin		B.L.Fisher	1993-12-02	MW 50 sample transect, 5m	rainforest	sifted litter (leaf mold, rotten wood)	Amban 825	6.9 km NE Ambanizana, Ambohitsitondroina	Toamasina	Madagascar	825 m	-15.5851	50.0095	Malagasy	CASC, San Francisco, CA, USA
CASENT0196929	BLF01756	Hymenoptera	Formicidae	Myrmicinae	Pheidole	arivo	1 minor worker	pin		B.L.Fisher (Sylvain)	1997-11-12	pitfall trap, PF 50 tube sample transect, 5m	rainforest		Ivohibe 9.0 NE	9.0 km NE Ivohibe	Fianarantsoa	Madagascar	900 m	-22.4267	46.9383	Malagasy	CASC, San Francisco, CA, USA
CASENT0196926	BLF01757	Hymenoptera	Formicidae	Myrmicinae	Pheidole	arivo	1 minor worker	pin		B.L.Fisher (Sylvain)	1997-11-12	MW 50 sample transect, 5m	rainforest	sifted litter (leaf mold, rotten wood)	Ivohibe 9.0 NE	9.0 km NE Ivohibe	Fianarantsoa	Madagascar	900 m	-22.4267	46.9383	Malagasy	CASC, San Francisco, CA, USA
CASENT0196923	BLF01757	Hymenoptera	Formicidae	Myrmicinae	Pheidole	arivo	2 minor workers	pin		B.L.Fisher (Sylvain)	1997-11-12	MW 50 sample transect, 5m	rainforest	sifted litter (leaf mold, rotten wood)	Ivohibe 9.0 NE	9.0 km NE Ivohibe	Fianarantsoa	Madagascar	900 m	-22.4267	46.9383	Malagasy	CASC, San Francisco, CA, USA
CASENT0439206	BLF02858	Hymenoptera	Formicidae	Myrmicinae	Pheidole	arivo	1 minor worker	pin		Fisher, Griswold et al.	2001-02-10	MW 50 sample transect, 5m	tropical dry forest	sifted litter (leaf mold, rotten wood)	Ankarana 80	Réserve Spéciale de l'Ankarana, 22.9 km 224° SW Anivorano Nord	Antsiranana	Madagascar	80 m	-12.9089	49.1098	Malagasy	CASC, San Francisco, CA, USA
CASENT0037643	BLF08002	Hymenoptera	Formicidae	Myrmicinae	Pheidole	arivo	1 minor worker	pin		Fisher, Griswold et al.	2003-03-08	MW 50 sample transect, 5m	rainforest	sifted litter (leaf mold, rotten wood)	Anjanaharibe 470	Montagne d'Anjanaharibe, 18.0 km 21° NNE Ambinanitelo	Toamasina	Madagascar	470 m	-15.1883	49.615	Malagasy	CASC, San Francisco, CA, USA
CASENT0047731	BLF08649	Hymenoptera	Formicidae	Myrmicinae	Pheidole	arivo	1 minor worker	pin		D. Andriamalala, D. Silva, et al.	2003-02-26	pitfall trap	montane rainforest		Ambohitsi 800	Ambanizana, Parc National Masoala	Toamasina	Madagascar	800-897 m	-15.5717	50.0061	Malagasy	CASC, San Francisco, CA, USA
CASENT0008756	BLF08651	Hymenoptera	Formicidae	Myrmicinae	Pheidole	arivo	1 minor worker	pin		D. Andriamalala, D. Silva, et al.	2003-02-26		montane rainforest	sifted litter (leaf mold, rotten wood)	Ambohitsi 950	Ambanizana, Parc National Masoala	Toamasina	Madagascar	900-950 m	-15.5717	50.0061	Malagasy	CASC, San Francisco, CA, USA
CASENT0047066	BLF10501	Hymenoptera	Formicidae	Myrmicinae	Pheidole	arivo	1 minor worker	pin		Malagasy ant team	2004-03-21	MW, 25 sifted litter	montane rainforest	sifted litter (leaf mold, rotten wood)	Ambatovy 1075	Forêt Ambatovy, 14.3 km 57° Moramanga	Toamasina	Madagascar	1075 m	-18.8508	48.32	Malagasy	CASC, San Francisco, CA, USA
CASENT0046481	BLF10502	Hymenoptera	Formicidae	Myrmicinae	Pheidole	arivo	1 minor worker	pin		Malagasy ant team	2004-03-21	MW, 25 sifted litter	montane rainforest	sifted litter (leaf mold, rotten wood)	Analamay 1068	Analamay	Toamasina	Madagascar	1068 m	-18.8062	48.3371	Malagasy	CASC, San Francisco, CA, USA
CASENT0048381	BLF10627	Hymenoptera	Formicidae	Myrmicinae	Pheidole	arivo	1 major worker	pin		Malagasy ant team	2004-03-24	MW, 25 sifted litter	montane rainforest, marsh edge	sifted litter (leaf mold, rotten wood)	Torotorofotsy 1070	Torotorofotsy	Toamasina	Madagascar	1070 m	-18.8708	48.3474	Malagasy	CASC, San Francisco, CA, USA
CASENT0048460	BLF10627	Hymenoptera	Formicidae	Myrmicinae	Pheidole	arivo	1 major worker	pin		Malagasy ant team	2004-03-24	MW, 25 sifted litter	montane rainforest, marsh edge	sifted litter (leaf mold, rotten wood)	Torotorofotsy 1070	Torotorofotsy	Toamasina	Madagascar	1070 m	-18.8708	48.3474	Malagasy	CASC, San Francisco, CA, USA
CASENT0048364	BLF10627	Hymenoptera	Formicidae	Myrmicinae	Pheidole	arivo	1 minor worker	pin		Malagasy ant team	2004-03-24	MW, 25 sifted litter	montane rainforest, marsh edge	sifted litter (leaf mold, rotten wood)	Torotorofotsy 1070	Torotorofotsy	Toamasina	Madagascar	1070 m	-18.8708	48.3474	Malagasy	CASC, San Francisco, CA, USA
CASENT0051910	BLF10648	Hymenoptera	Formicidae	Myrmicinae	Pheidole	arivo	1 major worker	pin		Malagasy ant team	2004-03-27	GC	montane rainforest, marsh edge	ex rotten log	Torotorofotsy 1070	Torotorofotsy	Toamasina	Madagascar	1070 m	-18.8708	48.3474	Malagasy	CASC, San Francisco, CA, USA
CASENT0051146	BLF10648	Hymenoptera	Formicidae	Myrmicinae	Pheidole	arivo	1 major worker	pin		Malagasy ant team	2004-03-27	GC	montane rainforest, marsh edge	ex rotten log	Torotorofotsy 1070	Torotorofotsy	Toamasina	Madagascar	1070 m	-18.8708	48.3474	Malagasy	CASC, San Francisco, CA, USA
CASENT0051860	BLF10648	Hymenoptera	Formicidae	Myrmicinae	Pheidole	arivo	1 minor worker	pin		Malagasy ant team	2004-03-27	GC	montane rainforest, marsh edge	ex rotten log	Torotorofotsy 1070	Torotorofotsy	Toamasina	Madagascar	1070 m	-18.8708	48.3474	Malagasy	CASC, San Francisco, CA, USA
CASENT0051911	BLF10648	Hymenoptera	Formicidae	Myrmicinae	Pheidole	arivo	1 minor worker	pin		Malagasy ant team	2004-03-27	GC	montane rainforest, marsh edge	ex rotten log	Torotorofotsy 1070	Torotorofotsy	Toamasina	Madagascar	1070 m	-18.8708	48.3474	Malagasy	CASC, San Francisco, CA, USA
CASENT0235010	BLF10648	Hymenoptera	Formicidae	Myrmicinae	Pheidole	arivo	1 major worker	pin		Malagasy ant team	2004-03-27	GC	montane rainforest, marsh edge	ex rotten log	Torotorofotsy 1070	Torotorofotsy	Toamasina	Madagascar	1070 m	-18.8708	48.3474	Malagasy	CASC, San Francisco, CA, USA
CASENT0071882	BLF13125	Hymenoptera	Formicidae	Myrmicinae	Pheidole	arivo	1 minor worker	pin		B.L.Fisher et al.	2005-11-28	9 MaxiWinks, mixed samples	rainforest	sifted litter (leaf mold, rotten wood)	Betampona 390 a	Reserve Betampona, Camp Rendrirendry 34.1 km 332° Toamasina	Toamasina	Madagascar	390 m	-17.924	49.1997	Malagasy	CASC, San Francisco, CA, USA
CASENT0071882	BLF13125	Hymenoptera	Formicidae	Myrmicinae	Pheidole	arivo	1 minor worker	pin		B.L.Fisher et al.	2005-11-28	9 MaxiWinks, mixed samples	rainforest	sifted litter (leaf mold, rotten wood)	Betampona 390 a	Reserve Betampona, Camp Rendrirendry 34.1 km 332° Toamasina	Toamasina	Madagascar	390 m	-17.924	49.1997	Malagasy	CASC, San Francisco, CA, USA
CASENT0071895	BLF13125	Hymenoptera	Formicidae	Myrmicinae	Pheidole	arivo	1 major worker	pin		B.L.Fisher et al.	2005-11-28	9 MaxiWinks, mixed samples	rainforest	sifted litter (leaf mold, rotten wood)	Betampona 390 a	Reserve Betampona, Camp Rendrirendry 34.1 km 332° Toamasina	Toamasina	Madagascar	390 m	-17.924	49.1997	Malagasy	CASC, San Francisco, CA, USA
CASENT0071908	BLF13125	Hymenoptera	Formicidae	Myrmicinae	Pheidole	arivo	1 minor worker	pin		B.L.Fisher et al.	2005-11-28	9 MaxiWinks, mixed samples	rainforest	sifted litter (leaf mold, rotten wood)	Betampona 390 a	Reserve Betampona, Camp Rendrirendry 34.1 km 332° Toamasina	Toamasina	Madagascar	390 m	-17.924	49.1997	Malagasy	CASC, San Francisco, CA, USA
CASENT0069317	BLF13242	Hymenoptera	Formicidae	Myrmicinae	Pheidole	arivo	1 minor worker	pin		B.L.Fisher et al.	2005-12-01	9 MaxiWinks, mixed samples	rainforest	sifted litter (leaf mold, rotten wood)	Betampona 520	Reserve Betampona, Camp Vohitsivalana, 37.1 km 338° Toamasina	Toamasina	Madagascar	520 m	-17.8867	49.2025	Malagasy	CASC, San Francisco, CA, USA
CASENT0108011	BLF14120	Hymenoptera	Formicidae	Myrmicinae	Pheidole	arivo	1 minor worker	pin		B.L. Fisher et al.	2006-04-23	9 Maxi winklers	rainforest, transition to montane forest		Vevembe 600	Forêt de Vevembe, 66.6 km 293° Farafangana	Fianarantsoa	Madagascar	600 m	-22.791	47.1818	Malagasy	CASC, San Francisco, CA, USA
CASENT0124513	BLF16914	Hymenoptera	Formicidae	Myrmicinae	Pheidole	arivo	1 minor worker	pin		B.L.Fisher et al.	2007-03-03	MW 25 sample transect, 5m	montane rainforest	sifted litter (leaf mold, rotten wood)	Ambatovy 1010	Ambatovy, 12.4 km NE Moramanga	Toamasina	Madagascar	1010 m	-18.8496	48.2947	Malagasy	CASC, San Francisco, CA, USA
CASENT0123383	BLF16915	Hymenoptera	Formicidae	Myrmicinae	Pheidole	arivo	1 minor worker	pin		B.L.Fisher et al.	2007-03-03	pitfall trap, PF 25 cup sample transect, 5m	montane rainforest		Ambatovy 1010	Ambatovy, 12.4 km NE Moramanga	Toamasina	Madagascar	1010 m	-18.8496	48.2947	Malagasy	CASC, San Francisco, CA, USA
CASENT0123375	BLF16915	Hymenoptera	Formicidae	Myrmicinae	Pheidole	arivo	1 major worker	pin		B.L.Fisher et al.	2007-03-03	pitfall trap, PF 25 cup sample transect, 5m	montane rainforest		Ambatovy 1010	Ambatovy, 12.4 km NE Moramanga	Toamasina	Madagascar	1010 m	-18.8496	48.2947	Malagasy	CASC, San Francisco, CA, USA
CASENT0123854	BLF16916	Hymenoptera	Formicidae	Myrmicinae	Pheidole	arivo	1 minor worker	pin		B.L.Fisher et al.	2007-03-04	MW 25 sample transect, 5m	montane rainforest	sifted litter (leaf mold, rotten wood)	Ambatovy 1080	Ambatovy, 12.4 km NE Moramanga	Toamasina	Madagascar	1080 m	-18.8394	48.3084	Malagasy	CASC, San Francisco, CA, USA
CASENT0123985	BLF16916	Hymenoptera	Formicidae	Myrmicinae	Pheidole	arivo	1 major worker	pin		B.L.Fisher et al.	2007-03-04	MW 25 sample transect, 5m	montane rainforest	sifted litter (leaf mold, rotten wood)	Ambatovy 1080	Ambatovy, 12.4 km NE Moramanga	Toamasina	Madagascar	1080 m	-18.8394	48.3084	Malagasy	CASC, San Francisco, CA, USA
CASENT0123945	BLF16916	Hymenoptera	Formicidae	Myrmicinae	Pheidole	arivo	1 minor worker	pin		B.L.Fisher et al.	2007-03-04	MW 25 sample transect, 5m	montane rainforest	sifted litter (leaf mold, rotten wood)	Ambatovy 1080	Ambatovy, 12.4 km NE Moramanga	Toamasina	Madagascar	1080 m	-18.8394	48.3084	Malagasy	CASC, San Francisco, CA, USA
CASENT0121283	BLF16917	Hymenoptera	Formicidae	Myrmicinae	Pheidole	arivo	1 major worker	pin		B.L.Fisher et al.	2007-03-04	pitfall trap, PF 25 cup sample transect, 5m	montane rainforest		Ambatovy 1080	Ambatovy, 12.4 km NE Moramanga	Toamasina	Madagascar	1080 m	-18.8394	48.3084	Malagasy	CASC, San Francisco, CA, USA
CASENT0121270	BLF16917	Hymenoptera	Formicidae	Myrmicinae	Pheidole	arivo	1 minor worker	pin		B.L.Fisher et al.	2007-03-04	pitfall trap, PF 25 cup sample transect, 5m	montane rainforest		Ambatovy 1080	Ambatovy, 12.4 km NE Moramanga	Toamasina	Madagascar	1080 m	-18.8394	48.3084	Malagasy	CASC, San Francisco, CA, USA
CASENT0121418	BLF16918	Hymenoptera	Formicidae	Myrmicinae	Pheidole	arivo	1 minor worker	pin		B.L.Fisher et al.	2007-03-05	pitfall trap, PF 13 cup sample transect, 5m	grassland		Ambatovy 1000	Ambatovy, 12.4 km NE Moramanga	Toamasina	Madagascar	1000 m	-18.8477	48.2957	Malagasy	CASC, San Francisco, CA, USA
CASENT0121415	BLF16918	Hymenoptera	Formicidae	Myrmicinae	Pheidole	arivo	1 major worker	pin		B.L.Fisher et al.	2007-03-05	pitfall trap, PF 13 cup sample transect, 5m	grassland		Ambatovy 1000	Ambatovy, 12.4 km NE Moramanga	Toamasina	Madagascar	1000 m	-18.8477	48.2957	Malagasy	CASC, San Francisco, CA, USA
CASENT0124238	BLF16919b	Hymenoptera	Formicidae	Myrmicinae	Pheidole	arivo	1 major worker	pin		B.L.Fisher et al.	2007-03-05	pitfall trap, PF 12 cup sample transect, 5m	montane rainforest		Ambatovy 1040	Ambatovy, 12.4 km NE Moramanga	Toamasina	Madagascar	1040 m	-18.8581	48.2849	Malagasy	CASC, San Francisco, CA, USA
CASENT0124160	BLF16919b	Hymenoptera	Formicidae	Myrmicinae	Pheidole	arivo	1 minor worker	pin		B.L.Fisher et al.	2007-03-05	pitfall trap, PF 12 cup sample transect, 5m	montane rainforest		Ambatovy 1040	Ambatovy, 12.4 km NE Moramanga	Toamasina	Madagascar	1040 m	-18.8581	48.2849	Malagasy	CASC, San Francisco, CA, USA
CASENT0139902	BLF19282	Hymenoptera	Formicidae	Myrmicinae	Pheidole	arivo	1 minor worker	pin		B.L.Fisher et al.	2007-12-11	9 MaxiWinks, mixed samples	montane rainforest	sifted litter (leaf mold, rotten wood)	Analamazaotra 980	Station forestière Analamazaotra, Analamazaotra 1.3km S Andasibe	Toamasina	Madagascar	980 m	-18.3847	48.4127	Malagasy	CASC, San Francisco, CA, USA
CASENT0141670	BLF19412	Hymenoptera	Formicidae	Myrmicinae	Pheidole	arivo	1 minor worker	pin		B.L.Fisher et al.	2007-12-13	9 MaxiWinks, mixed samples	rainforest	sifted litter (leaf mold, rotten wood)	Sahafina I Forest 140	Sahafina forest 11.4 km W Brickaville	Toamasina	Madagascar	140 m	-18.8145	48.962	Malagasy	CASC, San Francisco, CA, USA
CASENT0141669	BLF19412	Hymenoptera	Formicidae	Myrmicinae	Pheidole	arivo	1 major worker	pin		B.L.Fisher et al.	2007-12-13	9 MaxiWinks, mixed samples	rainforest	sifted litter (leaf mold, rotten wood)	Sahafina I Forest 140	Sahafina forest 11.4 km W Brickaville	Toamasina	Madagascar	140 m	-18.8145	48.962	Malagasy	CASC, San Francisco, CA, USA
CASENT0153419	BLF22214	Hymenoptera	Formicidae	Myrmicinae	Pheidole	arivo	1 minor worker	pin		B.L.Fisher et al.	2009-02-21	10 maxi winks	rainforest	sifted litter (leaf mold, rotten wood)	Zahamena 780	Parc National de Zahamena, Onibe River	Toamasina	Madagascar	780 m	-17.7591	48.8547	Malagasy	CASC, San Francisco, CA, USA
CASENT0164449	BLF24310	Hymenoptera	Formicidae	Myrmicinae	Pheidole	arivo	1 minor worker	pin		B.L.Fisher et al.	2010-02-20	10 MaxiWinks, mixed samples	rainforest	sifted litter (leaf mold, rotten wood)	Ambatovaky 450	Réserve Spéciale Ambatovaky, Sandrangato river	Toamasina	Madagascar	450 m	-16.7727	49.2655	Malagasy	CASC, San Francisco, CA, USA
CASENT0164429	BLF24310	Hymenoptera	Formicidae	Myrmicinae	Pheidole	arivo	1 minor worker	pin		B.L.Fisher et al.	2010-02-20	10 MaxiWinks, mixed samples	rainforest	sifted litter (leaf mold, rotten wood)	Ambatovaky 450	Réserve Spéciale Ambatovaky, Sandrangato river	Toamasina	Madagascar	450 m	-16.7727	49.2655	Malagasy	CASC, San Francisco, CA, USA
CASENT0164428	BLF24310	Hymenoptera	Formicidae	Myrmicinae	Pheidole	arivo	1 minor worker	pin		B.L.Fisher et al.	2010-02-20	10 MaxiWinks, mixed samples	rainforest	sifted litter (leaf mold, rotten wood)	Ambatovaky 450	Réserve Spéciale Ambatovaky, Sandrangato river	Toamasina	Madagascar	450 m	-16.7727	49.2655	Malagasy	CASC, San Francisco, CA, USA
CASENT0164419	BLF24310	Hymenoptera	Formicidae	Myrmicinae	Pheidole	arivo	1 minor worker	pin		B.L.Fisher et al.	2010-02-20	10 MaxiWinks, mixed samples	rainforest	sifted litter (leaf mold, rotten wood)	Ambatovaky 450	Réserve Spéciale Ambatovaky, Sandrangato river	Toamasina	Madagascar	450 m	-16.7727	49.2655	Malagasy	CASC, San Francisco, CA, USA
CASENT0164495	BLF24310	Hymenoptera	Formicidae	Myrmicinae	Pheidole	arivo	1 minor worker	pin		B.L.Fisher et al.	2010-02-20	10 MaxiWinks, mixed samples	rainforest	sifted litter (leaf mold, rotten wood)	Ambatovaky 450	Réserve Spéciale Ambatovaky, Sandrangato river	Toamasina	Madagascar	450 m	-16.7727	49.2655	Malagasy	CASC, San Francisco, CA, USA
CASENT0164317	BLF24750	Hymenoptera	Formicidae	Myrmicinae	Pheidole	arivo	1 minor worker	pin		B.L.Fisher et al.	2010-02-25	10 MaxiWinks, mixed samples	rainforest	sifted litter (leaf mold, rotten wood)	Ambatovaky 360	Réserve Spéciale Ambatovaky, Sandrangato river	Toamasina	Madagascar	360 m	-16.8174	49.294	Malagasy	CASC, San Francisco, CA, USA
CASENT0275554	BLF27730	Hymenoptera	Formicidae	Myrmicinae	Pheidole	arivo	1 minor worker	pin		B.L.Fisher et al.	2012-01-17	Malaise trap, 02 Malaise trap	rainforest		Ankerana 865	Ankerana	Toamasina	Madagascar	865 m	-18.4006	48.8131	Malagasy	CASC, San Francisco, CA, USA
CASENT0275658	BLF27931	Hymenoptera	Formicidae	Myrmicinae	Pheidole	arivo	1 minor worker	pin		B.L.Fisher et al.	2012-01-21	03 MaxiWinks, mixed samples	rainforest	sifted litter	Ankerana 750	Ankerana	Toamasina	Madagascar	750 m	-18.4083	48.8211	Malagasy	CASC, San Francisco, CA, USA
CASENT0275439	BLF27931	Hymenoptera	Formicidae	Myrmicinae	Pheidole	arivo	1 minor worker	pin		B.L.Fisher et al.	2012-01-21	03 MaxiWinks, mixed samples	rainforest	sifted litter	Ankerana 750	Ankerana	Toamasina	Madagascar	750 m	-18.4083	48.8211	Malagasy	CASC, San Francisco, CA, USA
CASENT0274307	BLF28022	Hymenoptera	Formicidae	Myrmicinae	Pheidole	arivo	1 minor worker	pin		B.L.Fisher et al.	2012-01-24	03 MaxiWinks, mixed samples	montane forest	sifted litter	Ankerana 1035	Ankerana	Toamasina	Madagascar	1035 m	-18.4017	48.806	Malagasy	CASC, San Francisco, CA, USA
CASENT0300263	BLF29802	Hymenoptera	Formicidae	Myrmicinae	Pheidole	arivo	1 minor worker	pin	paratype	B.L.Fisher et al.	2012-11-25		rainforest	ex dead twig above ground	Ambohibolakely 918	Corridor Forestier Analamay-Mantadia, Ambohibolakely	Toamasina	Madagascar	918 m	-18.779	48.3638	Malagasy	CASC, San Francisco, CA, USA
CASENT0300266	BLF29805	Hymenoptera	Formicidae	Myrmicinae	Pheidole	arivo	1 minor worker	pin	paratype	B.L.Fisher et al.	2012-11-25		rainforest	ex rotten log	Ambohibolakely 918	Corridor Forestier Analamay-Mantadia, Ambohibolakely	Toamasina	Madagascar	918 m	-18.779	48.3638	Malagasy	CASC, San Francisco, CA, USA
CASENT0923263	BLF29805	Hymenoptera	Formicidae	Myrmicinae	Pheidole	arivo	1 major worker	pin	holotype	B.L.Fisher et al.	2012-11-25		rainforest	ex rotten log	Ambohibolakely 918	Corridor Forestier Analamay-Mantadia, Ambohibolakely	Toamasina	Madagascar	918 m	-18.779	48.3638	Malagasy	CASC, San Francisco, CA, USA
CASENT0300267	BLF29813	Hymenoptera	Formicidae	Myrmicinae	Pheidole	arivo	1 major worker, 1 minor worker	pin	paratype	B.L.Fisher et al.	2012-11-25		rainforest	ex rotten log	Ambohibolakely 918	Corridor Forestier Analamay-Mantadia, Ambohibolakely	Toamasina	Madagascar	918 m	-18.779	48.3638	Malagasy	CASC, San Francisco, CA, USA
CASENT0071989	CW006	Hymenoptera	Formicidae	Myrmicinae	Pheidole	arivo	1 minor worker	pin		Woodhead & Vences	2004-02-20		rainforest	leaf litter	Torotorofotsy 960	Torotorofotsy	Toamasina	Madagascar	960 m	-18.8747	48.3725	Malagasy	CASC, San Francisco, CA, USA
CASENT0198518	HJR101	Hymenoptera	Formicidae	Myrmicinae	Pheidole	arivo	3 minor workers	pin		H.J.Ratsirarson	1999-01-18	MW 25 sample transect, 5m	rainforest	sifted litter (leaf mold, rotten wood)	Sandranantitra	F.C. Sandranantitra	Toamasina	Madagascar	450 m	-18.0483	49.0917	Malagasy	CASC, San Francisco, CA, USA
CASENT0198516	HJR102	Hymenoptera	Formicidae	Myrmicinae	Pheidole	arivo	3 minor workers	pin		H.J.Ratsirarson	1999-01-21	MW 25 sample transect, 5m	rainforest	sifted litter (leaf mold, rotten wood)	Sandranantitra	F.C. Sandranantitra	Toamasina	Madagascar	450 m	-18.0483	49.0917	Malagasy	CASC, San Francisco, CA, USA
CASENT0198510	HJR111	Hymenoptera	Formicidae	Myrmicinae	Pheidole	arivo	1 minor worker	pin		H.J.Ratsirarson	1998-11-25	MW 25 sample transect, 5m	rainforest	sifted litter (leaf mold, rotten wood)	Mantadia 895	P.N. Mantadia	Toamasina	Madagascar	895 m	-18.7917	48.4267	Malagasy	CASC, San Francisco, CA, USA
CASENT0198515	HJR121	Hymenoptera	Formicidae	Myrmicinae	Pheidole	arivo	1 minor worker	pin		H.J.Ratsirarson	1998-12-04	MW 25 sample transect, 5m	rainforest	sifted litter (leaf mold, rotten wood)	Andriantantely	F.C. Andriantantely	Toamasina	Madagascar	530 m	-18.695	48.8133	Malagasy	CASC, San Francisco, CA, USA
CASENT0196924	HJR122	Hymenoptera	Formicidae	Myrmicinae	Pheidole	arivo	1 minor worker	pin		H.J.Ratsirarson	1998-12-07	MW 25 sample transect, 5m	rainforest	sifted litter (leaf mold, rotten wood)	Andriantantely	F.C. Andriantantely	Toamasina	Madagascar	530 m	-18.695	48.8133	Malagasy	CASC, San Francisco, CA, USA
CASENT0198517	HJR122	Hymenoptera	Formicidae	Myrmicinae	Pheidole	arivo	2 minor workers	pin		H.J.Ratsirarson	1998-12-07	MW 25 sample transect, 5m	rainforest	sifted litter (leaf mold, rotten wood)	Andriantantely	F.C. Andriantantely	Toamasina	Madagascar	530 m	-18.695	48.8133	Malagasy	CASC, San Francisco, CA, USA
CASENT0082840	MA-01-04B-03	Hymenoptera	Formicidae	Myrmicinae	Pheidole	arivo	1 minor worker	pin		R. Harin'Hala	2001-02-15	Malaise trap	across sandy trail in dwarf littoral forest		MA-01-04B	Sakalava Beach [vegetated beach dunes]	Antsiranana	Madagascar	10 m	-12.2697	49.3917	Malagasy	CASC, San Francisco, CA, USA
CASENT0082344	MA-01-04B-05	Hymenoptera	Formicidae	Myrmicinae	Pheidole	arivo	1 minor worker	pin		R. Harin'Hala	2001-03-20	Malaise trap	across sandy trail in dwarf littoral forest		MA-01-04B	Sakalava Beach [vegetated beach dunes]	Antsiranana	Madagascar	10 m	-12.2697	49.3917	Malagasy	CASC, San Francisco, CA, USA
CASENT0084697	MA-01-04B-08	Hymenoptera	Formicidae	Myrmicinae	Pheidole	arivo	1 minor worker	pin		R. Harin'Hala	2001-04-27	Malaise trap	across sandy trail in dwarf litoral forest		MA-01-04B	Sakalava Beach [vegetated beach dunes]	Antsiranana	Madagascar	10 m	-12.2697	49.3917	Malagasy	CASC, San Francisco, CA, USA
CASENT0082776	MA-01-08A-02	Hymenoptera	Formicidae	Myrmicinae	Pheidole	arivo	1 minor worker	pin		M.E. Irwin, R. Harin'Hala	2001-01-22	Malaise trap	tropical forest		MA-01-08A	7 km SE Andasibe National Park Headquarters	Toamasina	Madagascar	1050 m	-18.9699	48.4659	Malagasy	CASC, San Francisco, CA, USA
CASENT0079693	MA-01-08A-04	Hymenoptera	Formicidae	Myrmicinae	Pheidole	arivo	1 minor worker	pin		M.E. Irwin, R. Harin'Hala	2001-03-23	Malaise trap	tropical forest		MA-01-08A	7 km SE Andasibe National Park Headquarters	Toamasina	Madagascar	1050 m	-18.9699	48.4659	Malagasy	CASC, San Francisco, CA, USA
CASENT0078814	MA-01-08A-05	Hymenoptera	Formicidae	Myrmicinae	Pheidole	arivo	1 minor worker	pin		M.E. Irwin, R. Harin'Hala	2001-04-07	Malaise trap	tropical forest		MA-01-08A	7 km SE Andasibe National Park Headquarters	Toamasina	Madagascar	1050 m	-18.9699	48.4659	Malagasy	CASC, San Francisco, CA, USA
CASENT0082617	MA-01-08A-06	Hymenoptera	Formicidae	Myrmicinae	Pheidole	arivo	1 minor worker	pin		M.E. Irwin, R. Harin'Hala	2001-04-09	Malaise trap	tropical forest		MA-01-08A	7 km SE Andasibe National Park Headquarters	Toamasina	Madagascar	1050 m	-18.9699	48.4659	Malagasy	CASC, San Francisco, CA, USA
CASENT0082618	MA-01-08A-06	Hymenoptera	Formicidae	Myrmicinae	Pheidole	arivo	1 minor worker	pin		M.E. Irwin, R. Harin'Hala	2001-04-09	Malaise trap	tropical forest		MA-01-08A	7 km SE Andasibe National Park Headquarters	Toamasina	Madagascar	1050 m	-18.9699	48.4659	Malagasy	CASC, San Francisco, CA, USA
CASENT0082534	MA-01-08B-02	Hymenoptera	Formicidae	Myrmicinae	Pheidole	arivo	1 minor worker	pin		M.E. Irwin, R. Harin'Hala	2001-04-30	Malaise trap	tropical forest		MA-01-08B	Andasibe National Park, botanic garden near entrance, West of ANGAP office	Toamasina	Madagascar	1025 m	-18.9252	48.4187	Malagasy	CASC, San Francisco, CA, USA
CASENT0084900	MA-01-08B-06	Hymenoptera	Formicidae	Myrmicinae	Pheidole	arivo	1 minor worker	pin		M.E. Irwin, R. Harin'Hala	2001-06-18	Malaise trap	tropical forest		MA-01-08B	Andasibe National Park, botanic garden near entrance, West of ANGAP office	Toamasina	Madagascar	1025 m	-18.9252	48.4187	Malagasy	CASC, San Francisco, CA, USA
CASENT0083060	MA-01-08B-12	Hymenoptera	Formicidae	Myrmicinae	Pheidole	arivo	1 minor worker	pin		M.E. Irwin, R. Harin'Hala	2001-09-05	Malaise trap	tropical forest		MA-01-08B	Andasibe National Park, botanic garden near entrance, West of ANGAP office	Toamasina	Madagascar	1025 m	-18.9252	48.4187	Malagasy	CASC, San Francisco, CA, USA
CASENT0080478	MA-01-08B-17	Hymenoptera	Formicidae	Myrmicinae	Pheidole	arivo	1 minor worker	pin		M.E. Irwin, R. Harin'Hala	2001-10-24	Malaise trap	tropical forest		MA-01-08B	Andasibe National Park, botanic garden near entrance, West of ANGAP office	Toamasina	Madagascar	1025 m	-18.9252	48.4187	Malagasy	CASC, San Francisco, CA, USA
CASENT0009614	MA-01-12-02	Hymenoptera	Formicidae	Myrmicinae	Pheidole	arivo	1 minor worker	pin		R. Harin'Hala & M.E. Irwin	2000-12-01	Malaise trap			MA-01-12	Foret d'Ambalagoavy Nord, Ikongo, Ambatombe	Fianarantsoa	Madagascar	625 m	-21.8571	47.3785	Malagasy	CASC, San Francisco, CA, USA
CASENT0114064	MG-09C-62	Hymenoptera	Formicidae	Myrmicinae	Pheidole	arivo	1 minor worker	pin		Rin'ha, Mike	2003-05-28	Malaise	rainforest		MG-09C	Fitovavy Fitovinany Region, District of Ifanadiana Belle vue area1200 m S of Ranomafana National Park entrance	Fianarantsoa	Madagascar	1018 m	-21.2665	47.4202	Malagasy	CASC, San Francisco, CA, USA
CASENT0493638	BLF07619	Hymenoptera	Formicidae	Myrmicinae	Pheidole	comosa	1 minor worker	pin		Fisher, Griswold et al.	2003-02-08		tropical dry forest	ex rotten log	Zombitse 760	Parc National de Zombitse, 17.7 km 98° E Sakaraha	Toliara	Madagascar	760 m	-22.8883	44.7017	Malagasy	CASC, San Francisco, CA, USA
CASENT0496924	BLF07828	Hymenoptera	Formicidae	Myrmicinae	Pheidole	comosa	3 minor workers	pin		Fisher, Griswold et al.	2003-02-18		montane rainforest	under stone	Analavelona 1100	Forêt Classée d'Analavelona, 29.2 km 343° NNW Mahaboboka	Toliara	Madagascar	1100 m	-22.675	44.19	Malagasy	CASC, San Francisco, CA, USA
CASENT0049640	BLF07918	Hymenoptera	Formicidae	Myrmicinae	Pheidole	comosa	1 minor worker	pin		Fisher, Griswold et al.	2003-02-22	yellow pan trap, YP 25 trap transect	montane rainforest		Analavelona 1300	Forêt Classée d'Analavelona, 33.2 km 344° NNW Mahaboboka	Toliara	Madagascar	1300 m	-22.6433	44.1717	Malagasy	CASC, San Francisco, CA, USA
CASENT0208726	BLF25938	Hymenoptera	Formicidae	Myrmicinae	Pheidole	comosa	1 major worker, 1 minor worker	pin	paratype	B.L.Fisher et al.	2010-12-14		Degaded forest below granite out crop	under rootmat, litter on rock	Anja 990	Anja Reserve	Fianarantsoa	Madagascar	990 m	-21.8524	46.8458	Malagasy	CASC, San Francisco, CA, USA
CASENT0923262	BLF25938	Hymenoptera	Formicidae	Myrmicinae	Pheidole	comosa	1 minor worker	pin	paratype	B.L.Fisher et al.	2010-12-14		Degaded forest below granite out crop	under rootmat, litter on rock	Anja 990	Anja Reserve	Fianarantsoa	Madagascar	990 m	-21.8524	46.8458	Malagasy	CASC, San Francisco, CA, USA
CASENT0208811	BLF25953	Hymenoptera	Formicidae	Myrmicinae	Pheidole	comosa	1 minor worker	pin	paratype	B.L.Fisher et al.	2010-12-14		Degaded forest below granite out crop	under stone	Anja 990	Anja Reserve	Fianarantsoa	Madagascar	990 m	-21.8524	46.8458	Malagasy	CASC, San Francisco, CA, USA
CASENT0923278	BLF25953	Hymenoptera	Formicidae	Myrmicinae	Pheidole	comosa	1 major worker	pin	holotype	B.L.Fisher et al.	2010-12-14		Degaded forest below granite out crop	under stone	Anja 990	Anja Reserve	Fianarantsoa	Madagascar	990 m	-21.8524	46.8458	Malagasy	CASC, San Francisco, CA, USA
CASENT0114369	BLF14424	Hymenoptera	Formicidae	Myrmicinae	Pheidole	indica	1 minor worker	pin		B. Blaimer, F.N. Raharimalala	2006-07-31		urban garden	ground nest	Toamasina-Ville BB	Toamasina-Ville	Toamasina	Madagascar	10 m	-18.1552	49.4095	Malagasy	CASC, San Francisco, CA, USA
CASENT0120268	BLF15896	Hymenoptera	Formicidae	Myrmicinae	Pheidole	indica	1 major worker, 1 minor worker	pin		B.L.Fisher et al.	2006-12-09		urban/garden	ground forager(s)	Amboasary	Amboasary	Toliara	Madagascar	25 m	-25.0388	46.3835	Malagasy	CASC, San Francisco, CA, USA
CASENT0120250	BLF15914	Hymenoptera	Formicidae	Myrmicinae	Pheidole	indica	1 major worker, 1 minor worker	pin		B.L.Fisher et al.	2006-12-09		urban/garden	ground forager(s)	Amboasary	Amboasary	Toliara	Madagascar	25 m	-25.0388	46.3835	Malagasy	CASC, San Francisco, CA, USA
CASENT0120250	BLF15914	Hymenoptera	Formicidae	Myrmicinae	Pheidole	indica	1 major worker, 1 minor worker	pin		B.L.Fisher et al.	2006-12-09		urban/garden	ground forager(s)	Amboasary	Amboasary	Toliara	Madagascar	25 m	-25.0388	46.3835	Malagasy	CASC, San Francisco, CA, USA
CASENT0120249	BLF15920	Hymenoptera	Formicidae	Myrmicinae	Pheidole	indica	1 major worker, 1 minor worker	pin		B.L.Fisher et al.	2006-12-09		urban/garden	ground forager(s)	Amboasary	Amboasary	Toliara	Madagascar	25 m	-25.0388	46.3835	Malagasy	CASC, San Francisco, CA, USA
CASENT0120234	BLF15921	Hymenoptera	Formicidae	Myrmicinae	Pheidole	indica	1 minor worker	pin		B.L.Fisher et al.	2006-12-09		urban/garden	ground forager(s)	Amboasary	Amboasary	Toliara	Madagascar	25 m	-25.0388	46.3835	Malagasy	CASC, San Francisco, CA, USA
CASENT0122771	BLF16417	Hymenoptera	Formicidae	Myrmicinae	Pheidole	indica	1 major worker, 1 minor worker	pin		B.L.Fisher et al.	2007-02-03		urban/garden	ground nest	Morondava 7	Morondava	Toliara	Madagascar	7 m	-20.2965	44.2815	Malagasy	CASC, San Francisco, CA, USA
CASENT0121147	BLF16478	Hymenoptera	Formicidae	Myrmicinae	Pheidole	indica	1 minor worker	pin		B.L.Fisher et al.	2007-02-07		urban/garden	ground forager(s)	Maevatanana	Maevatanana	Majunga	Madagascar	56 m	-16.9482	46.8277	Malagasy	CASC, San Francisco, CA, USA
CASENT0123502	BLF16484	Hymenoptera	Formicidae	Myrmicinae	Pheidole	indica	1 major worker, 1 minor worker	pin		B.L.Fisher et al.	2007-02-07		urban/garden	ground nest	Maevatanana	Maevatanana	Majunga	Madagascar	56 m	-16.9482	46.8277	Malagasy	CASC, San Francisco, CA, USA
CASENT0217985	BLF16484	Hymenoptera	Formicidae	Myrmicinae	Pheidole	indica	1 minor worker	pin		B.L.Fisher et al.	2007-02-07		urban/garden	ground nest	Maevatanana	Maevatanana	Majunga	Madagascar	56 m	-16.9482	46.8277	Malagasy	CASC, San Francisco, CA, USA
CASENT0123496	BLF16490	Hymenoptera	Formicidae	Myrmicinae	Pheidole	indica	1 major worker, 1 minor worker	pin		B.L.Fisher et al.	2007-02-07		urban/garden	ground forager(s)	Maevatanana	Maevatanana	Majunga	Madagascar	56 m	-16.9482	46.8277	Malagasy	CASC, San Francisco, CA, USA
CASENT0123491	BLF16500	Hymenoptera	Formicidae	Myrmicinae	Pheidole	indica	1 major worker	pin		B.L.Fisher et al.	2007-02-07		urban/garden	ground nest	Maevatanana	Maevatanana	Majunga	Madagascar	56 m	-16.9482	46.8277	Malagasy	CASC, San Francisco, CA, USA
CASENT0123490	BLF16500	Hymenoptera	Formicidae	Myrmicinae	Pheidole	indica	1 major worker	pin		B.L.Fisher et al.	2007-02-07		urban/garden	ground nest	Maevatanana	Maevatanana	Majunga	Madagascar	56 m	-16.9482	46.8277	Malagasy	CASC, San Francisco, CA, USA
CASENT0123504	BLF16506	Hymenoptera	Formicidae	Myrmicinae	Pheidole	indica	1 dealate queen, 1 minor worker	pin		B.L.Fisher et al.	2007-02-07		urban/garden	under stone	Maevatanana	Maevatanana	Majunga	Madagascar	56 m	-16.9482	46.8277	Malagasy	CASC, San Francisco, CA, USA
CASENT0121153	BLF16508	Hymenoptera	Formicidae	Myrmicinae	Pheidole	indica	1 minor worker	pin		B.L.Fisher et al.	2007-02-07		urban/garden	ground nest	Maevatanana	Maevatanana	Majunga	Madagascar	56 m	-16.9482	46.8277	Malagasy	CASC, San Francisco, CA, USA
CASENT0121139	BLF16509	Hymenoptera	Formicidae	Myrmicinae	Pheidole	indica	1 major worker, 1 minor worker	pin		B.L.Fisher et al.	2007-02-07		urban/garden	ground nest	Maevatanana	Maevatanana	Majunga	Madagascar	56 m	-16.9482	46.8277	Malagasy	CASC, San Francisco, CA, USA
CASENT0123012	BLF16515	Hymenoptera	Formicidae	Myrmicinae	Pheidole	indica	2 minor workers	pin		B.L.Fisher et al.	2007-02-07		urban/garden	ground nest	Ambondromamy	Ambondromamy	Majunga	Madagascar	64 m	-16.4375	47.1575	Malagasy	CASC, San Francisco, CA, USA
CASENT0123011	BLF16515	Hymenoptera	Formicidae	Myrmicinae	Pheidole	indica	1 dealate queen, 1 minor worker	pin		B.L.Fisher et al.	2007-02-07		urban/garden	ground nest	Ambondromamy	Ambondromamy	Majunga	Madagascar	64 m	-16.4375	47.1575	Malagasy	CASC, San Francisco, CA, USA
CASENT0123023	BLF16533	Hymenoptera	Formicidae	Myrmicinae	Pheidole	indica	1 major worker, 1 minor worker	pin		B.L.Fisher et al.	2007-02-07		urban/garden	ground forager(s)	Ambondromamy	Ambondromamy	Majunga	Madagascar	64 m	-16.4375	47.1575	Malagasy	CASC, San Francisco, CA, USA
CASENT0123027	BLF16540	Hymenoptera	Formicidae	Myrmicinae	Pheidole	indica	1 major worker, 1 minor worker	pin		B.L.Fisher et al.	2007-02-07		urban/garden	ground nest	Ambondromamy	Ambondromamy	Majunga	Madagascar	64 m	-16.4375	47.1575	Malagasy	CASC, San Francisco, CA, USA
CASENT0122988	BLF16549	Hymenoptera	Formicidae	Myrmicinae	Pheidole	indica	1 minor worker	pin		B.L.Fisher et al.	2007-02-08		urban/garden	ground forager(s)	Majunga		Majunga	Madagascar	5 m	-15.7178	46.317	Malagasy	CASC, San Francisco, CA, USA
CASENT0122988	BLF16549	Hymenoptera	Formicidae	Myrmicinae	Pheidole	indica	1 minor worker	pin		B.L.Fisher et al.	2007-02-08		urban/garden	ground forager(s)	Majunga		Majunga	Madagascar	5 m	-15.7178	46.317	Malagasy	CASC, San Francisco, CA, USA
CASENT0179572	BLF16549	Hymenoptera	Formicidae	Myrmicinae	Pheidole	indica	1 major worker, 1 minor worker	pin		B.L.Fisher et al.	2007-02-08		urban/garden	ground forager(s)	Majunga		Majunga	Madagascar	5 m	-15.7178	46.317	Malagasy	CASC, San Francisco, CA, USA
CASENT0122971	BLF16553	Hymenoptera	Formicidae	Myrmicinae	Pheidole	indica	1 major worker, 1 minor worker	pin		B.L.Fisher et al.	2007-02-08		urban/garden	ground forager(s)	Majunga		Majunga	Madagascar	5 m	-15.7178	46.317	Malagasy	CASC, San Francisco, CA, USA
CASENT0122970	BLF16565	Hymenoptera	Formicidae	Myrmicinae	Pheidole	indica	1 major worker	pin		B.L.Fisher et al.	2007-02-08		urban/garden	ground forager(s)	Majunga		Majunga	Madagascar	5 m	-15.7178	46.317	Malagasy	CASC, San Francisco, CA, USA
CASENT0122984	BLF16571	Hymenoptera	Formicidae	Myrmicinae	Pheidole	indica	1 major worker, 1 minor worker	pin		B.L.Fisher et al.	2007-02-08		urban/garden	ground nest	Majunga		Majunga	Madagascar	5 m	-15.7178	46.317	Malagasy	CASC, San Francisco, CA, USA
CASENT0121058	BLF16579	Hymenoptera	Formicidae	Myrmicinae	Pheidole	indica	1 major worker, 1 minor worker	pin		B.L.Fisher et al.	2007-02-09		urban/garden	ground nest	Ankazobe	Ankazobe	Antananarivo	Madagascar	1241 m	-18.3162	47.1158	Malagasy	CASC, San Francisco, CA, USA
CASENT0121093	BLF16606	Hymenoptera	Formicidae	Myrmicinae	Pheidole	indica	1 major worker, 1 minor worker	pin		B.L.Fisher et al.	2007-02-09		urban/garden	ground forager(s)	Ankazobe	Ankazobe	Antananarivo	Madagascar	1241 m	-18.3162	47.1158	Malagasy	CASC, San Francisco, CA, USA
CASENT0121094	BLF16606	Hymenoptera	Formicidae	Myrmicinae	Pheidole	indica	1 major worker	pin		B.L.Fisher et al.	2007-02-09		urban/garden	ground forager(s)	Ankazobe	Ankazobe	Antananarivo	Madagascar	1241 m	-18.3162	47.1158	Malagasy	CASC, San Francisco, CA, USA
CASENT0124772	BLF16940	Hymenoptera	Formicidae	Myrmicinae	Pheidole	indica	1 minor worker	pin		B.L.Fisher et al.	2007-03-20		urban/garden	ground nest	Mampikony	Mampikony	Majunga	Madagascar	49 m	-16.0932	47.6428	Malagasy	CASC, San Francisco, CA, USA
CASENT0124783	BLF16945	Hymenoptera	Formicidae	Myrmicinae	Pheidole	indica	1 minor worker	pin		B.L.Fisher et al.	2007-03-20		urban/garden	ground nest	Mampikony	Mampikony	Majunga	Madagascar	49 m	-16.0932	47.6428	Malagasy	CASC, San Francisco, CA, USA
CASENT0124869	BLF16952	Hymenoptera	Formicidae	Myrmicinae	Pheidole	indica	1 major worker, 1 minor worker	pin		B.L.Fisher et al.	2007-03-20		urban/garden	ground nest	Mampikony	Mampikony	Majunga	Madagascar	49 m	-16.0932	47.6428	Malagasy	CASC, San Francisco, CA, USA
CASENT0124778	BLF16958	Hymenoptera	Formicidae	Myrmicinae	Pheidole	indica	1 major worker, 1 minor worker	pin		B.L.Fisher et al.	2007-03-20		urban/garden	ground forager(s)	Mampikony	Mampikony	Majunga	Madagascar	49 m	-16.0932	47.6428	Malagasy	CASC, San Francisco, CA, USA
CASENT0124858	BLF16964	Hymenoptera	Formicidae	Myrmicinae	Pheidole	indica	1 minor worker	pin		B.L.Fisher et al.	2007-03-20		urban/garden	on low vegetation	Mampikony	Mampikony	Majunga	Madagascar	49 m	-16.0932	47.6428	Malagasy	CASC, San Francisco, CA, USA
CASENT0124777	BLF16972	Hymenoptera	Formicidae	Myrmicinae	Pheidole	indica	1 minor worker	pin		B.L.Fisher et al.	2007-03-20		urban/garden	ground forager(s)	Mampikony	Mampikony	Majunga	Madagascar	49 m	-16.0932	47.6428	Malagasy	CASC, San Francisco, CA, USA
CASENT0124786	BLF16978	Hymenoptera	Formicidae	Myrmicinae	Pheidole	indica	1 minor worker	pin		B.L.Fisher et al.	2007-03-20		urban/garden	ground forager(s)	Mampikony	Mampikony	Majunga	Madagascar	49 m	-16.0932	47.6428	Malagasy	CASC, San Francisco, CA, USA
CASENT0125244	BLF16982	Hymenoptera	Formicidae	Myrmicinae	Pheidole	indica	1 major worker	pin		B.L.Fisher et al.	2007-03-21		urban/garden	ground forager(s)	Port berger	Port berger	Majunga	Madagascar	61 m	-15.5683	47.6193	Malagasy	CASC, San Francisco, CA, USA
CASENT0125249	BLF16991	Hymenoptera	Formicidae	Myrmicinae	Pheidole	indica	1 minor worker	pin		B.L.Fisher et al.	2007-03-21		urban/garden	ground nest	Port berger	Port berger	Majunga	Madagascar	61 m	-15.5683	47.6193	Malagasy	CASC, San Francisco, CA, USA
CASENT0125260	BLF16992	Hymenoptera	Formicidae	Myrmicinae	Pheidole	indica	1 minor worker	pin		B.L.Fisher et al.	2007-03-21		urban/garden	on low vegetation	Port berger	Port berger	Majunga	Madagascar	61 m	-15.5683	47.6193	Malagasy	CASC, San Francisco, CA, USA
CASENT0125247	BLF16994	Hymenoptera	Formicidae	Myrmicinae	Pheidole	indica	1 major worker	pin		B.L.Fisher et al.	2007-03-21		urban/garden	ground nest	Port berger	Port berger	Majunga	Madagascar	61 m	-15.5683	47.6193	Malagasy	CASC, San Francisco, CA, USA
CASENT0495448	BLF08014	Hymenoptera	Formicidae	Myrmicinae	Pheidole	mamirapiratra	3 minor workers	pin		Fisher, Griswold et al.	2003-03-08		rainforest	ex rotten log	Anjanaharibe 470	Montagne d'Anjanaharibe, 18.0 km 21° NNE Ambinanitelo	Toamasina	Madagascar	470 m	-15.1883	49.615	Malagasy	CASC, San Francisco, CA, USA
CASENT0495318	BLF08089	Hymenoptera	Formicidae	Myrmicinae	Pheidole	mamirapiratra	3 minor workers	pin		Fisher, Griswold et al.	2003-03-08		rainforest	ex rotten log	Anjanaharibe 470	Montagne d'Anjanaharibe, 18.0 km 21° NNE Ambinanitelo	Toamasina	Madagascar	470 m	-15.1883	49.615	Malagasy	CASC, San Francisco, CA, USA
CASENT0495436	BLF08099	Hymenoptera	Formicidae	Myrmicinae	Pheidole	mamirapiratra	1 major worker	pin		Fisher, Griswold et al.	2003-03-08		rainforest	ex rotten log	Anjanaharibe 470	Montagne d'Anjanaharibe, 18.0 km 21° NNE Ambinanitelo	Toamasina	Madagascar	470 m	-15.1883	49.615	Malagasy	CASC, San Francisco, CA, USA
CASENT0495463	BLF08142	Hymenoptera	Formicidae	Myrmicinae	Pheidole	mamirapiratra	2 major workers	pin		Fisher, Griswold et al.	2003-03-08		rainforest	ground nest	Anjanaharibe 470	Montagne d'Anjanaharibe, 18.0 km 21° NNE Ambinanitelo	Toamasina	Madagascar	470 m	-15.1883	49.615	Malagasy	CASC, San Francisco, CA, USA
CASENT0495462	BLF08142	Hymenoptera	Formicidae	Myrmicinae	Pheidole	mamirapiratra	3 minor workers	pin		Fisher, Griswold et al.	2003-03-08		rainforest	ground nest	Anjanaharibe 470	Montagne d'Anjanaharibe, 18.0 km 21° NNE Ambinanitelo	Toamasina	Madagascar	470 m	-15.1883	49.615	Malagasy	CASC, San Francisco, CA, USA
CASENT0495464	BLF08142	Hymenoptera	Formicidae	Myrmicinae	Pheidole	mamirapiratra	3 minor workers	pin		Fisher, Griswold et al.	2003-03-08		rainforest	ground nest	Anjanaharibe 470	Montagne d'Anjanaharibe, 18.0 km 21° NNE Ambinanitelo	Toamasina	Madagascar	470 m	-15.1883	49.615	Malagasy	CASC, San Francisco, CA, USA
CASENT0496344	BLF08274	Hymenoptera	Formicidae	Myrmicinae	Pheidole	mamirapiratra	3 major workers	pin		Fisher, Griswold et al.	2003-03-17		rainforest	ex rotting tree stump	Akirindro 600	Montagne d'Akirindro 7.6 km 341° NNW Ambinanitelo	Toamasina	Madagascar	600 m	-15.2883	49.5483	Malagasy	CASC, San Francisco, CA, USA
CASENT0496221	BLF08278	Hymenoptera	Formicidae	Myrmicinae	Pheidole	mamirapiratra	2 major workers, 1 minor worker	pin		Fisher, Griswold et al.	2003-03-17		rainforest	ex rotten log	Akirindro 600	Montagne d'Akirindro 7.6 km 341° NNW Ambinanitelo	Toamasina	Madagascar	600 m	-15.2883	49.5483	Malagasy	CASC, San Francisco, CA, USA
CASENT0496172	BLF08279	Hymenoptera	Formicidae	Myrmicinae	Pheidole	mamirapiratra	1 minor worker	pin		Fisher, Griswold et al.	2003-03-17		rainforest	ex dead branch above ground	Akirindro 600	Montagne d'Akirindro 7.6 km 341° NNW Ambinanitelo	Toamasina	Madagascar	600 m	-15.2883	49.5483	Malagasy	CASC, San Francisco, CA, USA
CASENT0496416	BLF08285	Hymenoptera	Formicidae	Myrmicinae	Pheidole	mamirapiratra	3 major workers	pin		Fisher, Griswold et al.	2003-03-17		rainforest	ex rotten log	Akirindro 600	Montagne d'Akirindro 7.6 km 341° NNW Ambinanitelo	Toamasina	Madagascar	600 m	-15.2883	49.5483	Malagasy	CASC, San Francisco, CA, USA
CASENT0496417	BLF08285	Hymenoptera	Formicidae	Myrmicinae	Pheidole	mamirapiratra	3 minor workers	pin		Fisher, Griswold et al.	2003-03-17		rainforest	ex rotten log	Akirindro 600	Montagne d'Akirindro 7.6 km 341° NNW Ambinanitelo	Toamasina	Madagascar	600 m	-15.2883	49.5483	Malagasy	CASC, San Francisco, CA, USA
CASENT0496305	BLF08300	Hymenoptera	Formicidae	Myrmicinae	Pheidole	mamirapiratra	3 minor workers	pin		Fisher, Griswold et al.	2003-03-17		rainforest	ex Melastomataceae	Akirindro 600	Montagne d'Akirindro 7.6 km 341° NNW Ambinanitelo	Toamasina	Madagascar	600 m	-15.2883	49.5483	Malagasy	CASC, San Francisco, CA, USA
CASENT0496437	BLF08303	Hymenoptera	Formicidae	Myrmicinae	Pheidole	mamirapiratra	3 major workers	pin		Fisher, Griswold et al.	2003-03-17		rainforest	ex rotten log	Akirindro 600	Montagne d'Akirindro 7.6 km 341° NNW Ambinanitelo	Toamasina	Madagascar	600 m	-15.2883	49.5483	Malagasy	CASC, San Francisco, CA, USA
CASENT0496438	BLF08303	Hymenoptera	Formicidae	Myrmicinae	Pheidole	mamirapiratra	1 minor worker	pin		Fisher, Griswold et al.	2003-03-17		rainforest	ex rotten log	Akirindro 600	Montagne d'Akirindro 7.6 km 341° NNW Ambinanitelo	Toamasina	Madagascar	600 m	-15.2883	49.5483	Malagasy	CASC, San Francisco, CA, USA
CASENT0496402	BLF08305	Hymenoptera	Formicidae	Myrmicinae	Pheidole	mamirapiratra	3 major workers	pin		Fisher, Griswold et al.	2003-03-17		rainforest	ex rotten stick on ground	Akirindro 600	Montagne d'Akirindro 7.6 km 341° NNW Ambinanitelo	Toamasina	Madagascar	600 m	-15.2883	49.5483	Malagasy	CASC, San Francisco, CA, USA
CASENT0496403	BLF08305	Hymenoptera	Formicidae	Myrmicinae	Pheidole	mamirapiratra	3 minor workers	pin		Fisher, Griswold et al.	2003-03-17		rainforest	ex rotten stick on ground	Akirindro 600	Montagne d'Akirindro 7.6 km 341° NNW Ambinanitelo	Toamasina	Madagascar	600 m	-15.2883	49.5483	Malagasy	CASC, San Francisco, CA, USA
CASENT0496384	BLF08313	Hymenoptera	Formicidae	Myrmicinae	Pheidole	mamirapiratra	1 minor worker	pin		Fisher, Griswold et al.	2003-03-17		rainforest	ex rotten log	Akirindro 600	Montagne d'Akirindro 7.6 km 341° NNW Ambinanitelo	Toamasina	Madagascar	600 m	-15.2883	49.5483	Malagasy	CASC, San Francisco, CA, USA
CASENT0496216	BLF08352	Hymenoptera	Formicidae	Myrmicinae	Pheidole	mamirapiratra	3 major workers	pin		Fisher, Griswold et al.	2003-03-17		rainforest	ex rotten stick on ground	Akirindro 600	Montagne d'Akirindro 7.6 km 341° NNW Ambinanitelo	Toamasina	Madagascar	600 m	-15.2883	49.5483	Malagasy	CASC, San Francisco, CA, USA
CASENT0496219	BLF08352	Hymenoptera	Formicidae	Myrmicinae	Pheidole	mamirapiratra	3 minor workers	pin		Fisher, Griswold et al.	2003-03-17		rainforest	ex rotten stick on ground	Akirindro 600	Montagne d'Akirindro 7.6 km 341° NNW Ambinanitelo	Toamasina	Madagascar	600 m	-15.2883	49.5483	Malagasy	CASC, San Francisco, CA, USA
CASENT0109636	BLF11088	Hymenoptera	Formicidae	Myrmicinae	Pheidole	mamirapiratra	1 major worker, 1 minor worker	pin		B.L.Fisher	2004-11-28		rainforest	ex rotten log	Ambanitaza 240	Forêt Ambanitaza, 26.1 km 347° Antalaha	Antsiranana	Madagascar	240 m	-14.6793	50.1837	Malagasy	CASC, San Francisco, CA, USA
CASENT0109637	BLF11088	Hymenoptera	Formicidae	Myrmicinae	Pheidole	mamirapiratra	1 minor worker, 1 male	pin		B.L.Fisher	2004-11-28		rainforest	ex rotten log	Ambanitaza 240	Forêt Ambanitaza, 26.1 km 347° Antalaha	Antsiranana	Madagascar	240 m	-14.6793	50.1837	Malagasy	CASC, San Francisco, CA, USA
CASENT0065061	BLF12560	Hymenoptera	Formicidae	Myrmicinae	Pheidole	mamirapiratra	1 major worker, 1 minor worker	pin		B.L.Fisher et al.	2005-11-15		rainforest	ex rotten log	Mananara-Nord 225	Parc National Mananara-Nord, 7.1 km 261° Antanambe	Toamasina	Madagascar	225 m	-16.455	49.7875	Malagasy	CASC, San Francisco, CA, USA
CASENT0066019	BLF12566	Hymenoptera	Formicidae	Myrmicinae	Pheidole	mamirapiratra	1 major worker, 1 minor worker	pin	paratype	B.L.Fisher et al.	2005-11-15		rainforest	ex rotten log	Mananara-Nord 225	Parc National Mananara-Nord, 7.1 km 261° Antanambe	Toamasina	Madagascar	225 m	-16.455	49.7875	Malagasy	CASC, San Francisco, CA, USA
CASENT0067502	BLF12578	Hymenoptera	Formicidae	Myrmicinae	Pheidole	mamirapiratra	1 major worker, 1 minor worker	pin	paratype	B.L.Fisher et al.	2005-11-15		rainforest	ex rotten log	Mananara-Nord 225	Parc National Mananara-Nord, 7.1 km 261° Antanambe	Toamasina	Madagascar	225 m	-16.455	49.7875	Malagasy	CASC, San Francisco, CA, USA
CASENT0067219	BLF12590	Hymenoptera	Formicidae	Myrmicinae	Pheidole	mamirapiratra	1 major worker	pin	holotype	B.L.Fisher et al.	2005-11-15		rainforest	ex rotten log	Mananara-Nord 225	Parc National Mananara-Nord, 7.1 km 261° Antanambe	Toamasina	Madagascar	225 m	-16.455	49.7875	Malagasy	CASC, San Francisco, CA, USA
CASENT0923268	BLF12590	Hymenoptera	Formicidae	Myrmicinae	Pheidole	mamirapiratra	1 minor worker	pin	paratype	B.L.Fisher et al.	2005-11-15		rainforest	ex rotten log	Mananara-Nord 225	Parc National Mananara-Nord, 7.1 km 261° Antanambe	Toamasina	Madagascar	225 m	-16.455	49.7875	Malagasy	CASC, San Francisco, CA, USA
CASENT0067786	BLF12602	Hymenoptera	Formicidae	Myrmicinae	Pheidole	mamirapiratra	1 minor worker, 1 male	pin	paratype	B.L.Fisher et al.	2005-11-15		rainforest	ex rotten log	Mananara-Nord 225	Parc National Mananara-Nord, 7.1 km 261° Antanambe	Toamasina	Madagascar	225 m	-16.455	49.7875	Malagasy	CASC, San Francisco, CA, USA
CASENT0067787	BLF12602	Hymenoptera	Formicidae	Myrmicinae	Pheidole	mamirapiratra	1 major worker, 1 minor worker	pin	paratype	B.L.Fisher et al.	2005-11-15		rainforest	ex rotten log	Mananara-Nord 225	Parc National Mananara-Nord, 7.1 km 261° Antanambe	Toamasina	Madagascar	225 m	-16.455	49.7875	Malagasy	CASC, San Francisco, CA, USA
CASENT0067780	BLF12629	Hymenoptera	Formicidae	Myrmicinae	Pheidole	mamirapiratra	1 major worker, 1 minor worker	pin	paratype	B.L.Fisher et al.	2005-11-15		rainforest	ex rotten stick on ground	Mananara-Nord 225	Parc National Mananara-Nord, 7.1 km 261° Antanambe	Toamasina	Madagascar	225 m	-16.455	49.7875	Malagasy	CASC, San Francisco, CA, USA
CASENT0067468	BLF12643	Hymenoptera	Formicidae	Myrmicinae	Pheidole	mamirapiratra	1 major worker, 1 minor worker	pin		B.L.Fisher et al.	2005-11-15		rainforest	ex rotten log	Mananara-Nord 225	Parc National Mananara-Nord, 7.1 km 261° Antanambe	Toamasina	Madagascar	225 m	-16.455	49.7875	Malagasy	CASC, San Francisco, CA, USA
CASENT0065058	BLF12650	Hymenoptera	Formicidae	Myrmicinae	Pheidole	mamirapiratra	1 major worker, 1 minor worker	pin		B.L.Fisher et al.	2005-11-15		rainforest	ex rotten log	Mananara-Nord 225	Parc National Mananara-Nord, 7.1 km 261° Antanambe	Toamasina	Madagascar	225 m	-16.455	49.7875	Malagasy	CASC, San Francisco, CA, USA
CASENT0067226	BLF12677	Hymenoptera	Formicidae	Myrmicinae	Pheidole	mamirapiratra	1 major worker, 1 minor worker	pin		B.L.Fisher et al.	2005-11-16		rainforest	ex rotten log	Mananara-Nord 225	Parc National Mananara-Nord, 7.1 km 261° Antanambe	Toamasina	Madagascar	225 m	-16.455	49.7875	Malagasy	CASC, San Francisco, CA, USA
CASENT0067210	BLF12680	Hymenoptera	Formicidae	Myrmicinae	Pheidole	mamirapiratra	1 major worker, 1 minor worker	pin		B.L.Fisher et al.	2005-11-16		rainforest	ex rotten log	Mananara-Nord 225	Parc National Mananara-Nord, 7.1 km 261° Antanambe	Toamasina	Madagascar	225 m	-16.455	49.7875	Malagasy	CASC, San Francisco, CA, USA
CASENT0068175	BLF12793	Hymenoptera	Formicidae	Myrmicinae	Pheidole	mamirapiratra	1 major worker, 1 minor worker	pin		B.L.Fisher et al.	2005-11-19		rainforest	ex rotten log	Ambodiriana 125	Res. Ambodiriana, 4.8 km 306°Manompana, along Manompana river	Toamasina	Madagascar	125 m	-16.6723	49.7012	Malagasy	CASC, San Francisco, CA, USA
CASENT0067387	BLF13094	Hymenoptera	Formicidae	Myrmicinae	Pheidole	mamirapiratra	1 major worker, 1 minor worker	pin		B.L.Fisher et al.	2005-11-27		littoral rainforest	ex rotten log	Analalava 50	Analalava, 7.0 km 255° Mahavelona	Toamasina	Madagascar	50 m	-17.7095	49.454	Malagasy	CASC, San Francisco, CA, USA
CASENT0068017	BLF13145	Hymenoptera	Formicidae	Myrmicinae	Pheidole	mamirapiratra	1 major worker, 1 minor worker	pin		B.L.Fisher et al.	2005-11-29		rainforest	ex rotten log	Betampona 390 a	Reserve Betampona, Camp Rendrirendry 34.1 km 332° Toamasina	Toamasina	Madagascar	390 m	-17.924	49.1997	Malagasy	CASC, San Francisco, CA, USA
CASENT0067829	BLF13171	Hymenoptera	Formicidae	Myrmicinae	Pheidole	mamirapiratra	1 alate queen, 1 minor worker	pin		B.L.Fisher et al.	2005-11-29		rainforest	ex rotten log	Betampona 390 a	Reserve Betampona, Camp Rendrirendry 34.1 km 332° Toamasina	Toamasina	Madagascar	390 m	-17.924	49.1997	Malagasy	CASC, San Francisco, CA, USA
CASENT0067830	BLF13171	Hymenoptera	Formicidae	Myrmicinae	Pheidole	mamirapiratra	1 major worker, 1 minor worker	pin		B.L.Fisher et al.	2005-11-29		rainforest	ex rotten log	Betampona 390 a	Reserve Betampona, Camp Rendrirendry 34.1 km 332° Toamasina	Toamasina	Madagascar	390 m	-17.924	49.1997	Malagasy	CASC, San Francisco, CA, USA
CASENT0068024	BLF13182	Hymenoptera	Formicidae	Myrmicinae	Pheidole	mamirapiratra	1 major worker, 1 minor worker	pin		B.L.Fisher et al.	2005-11-29		rainforest	ex rotten log	Betampona 390 a	Reserve Betampona, Camp Rendrirendry 34.1 km 332° Toamasina	Toamasina	Madagascar	390 m	-17.924	49.1997	Malagasy	CASC, San Francisco, CA, USA
CASENT0347747	BLF13182	Hymenoptera	Formicidae	Myrmicinae	Pheidole	mamirapiratra	1 minor worker	pin		B.L.Fisher et al.	2005-11-29		rainforest	ex rotten log	Betampona 390 a	Reserve Betampona, Camp Rendrirendry 34.1 km 332° Toamasina	Toamasina	Madagascar	390 m	-17.924	49.1997	Malagasy	CASC, San Francisco, CA, USA
CASENT0068023	BLF13196	Hymenoptera	Formicidae	Myrmicinae	Pheidole	mamirapiratra	1 major worker, 1 minor worker	pin		B.L.Fisher et al.	2005-11-29		rainforest	ex rotten log	Betampona 390 a	Reserve Betampona, Camp Rendrirendry 34.1 km 332° Toamasina	Toamasina	Madagascar	390 m	-17.924	49.1997	Malagasy	CASC, San Francisco, CA, USA
CASENT0067834	BLF13200	Hymenoptera	Formicidae	Myrmicinae	Pheidole	mamirapiratra	1 major worker, 1 minor worker	pin		B.L.Fisher et al.	2005-11-29		rainforest	ex rotten log	Betampona 390 a	Reserve Betampona, Camp Rendrirendry 34.1 km 332° Toamasina	Toamasina	Madagascar	390 m	-17.924	49.1997	Malagasy	CASC, San Francisco, CA, USA
CASENT0063915	BLF13234	Hymenoptera	Formicidae	Myrmicinae	Pheidole	mamirapiratra	1 major worker, 1 minor worker	pin		B.L.Fisher et al.	2005-11-30		rainforest	ex rotten log	Betampona 390 a	Reserve Betampona, Camp Rendrirendry 34.1 km 332° Toamasina	Toamasina	Madagascar	390 m	-17.924	49.1997	Malagasy	CASC, San Francisco, CA, USA
CASENT0067521	BLF13237	Hymenoptera	Formicidae	Myrmicinae	Pheidole	mamirapiratra	1 major worker, 1 minor worker	pin		B.L.Fisher et al.	2005-11-30		rainforest	ex rotten log	Betampona 390 a	Reserve Betampona, Camp Rendrirendry 34.1 km 332° Toamasina	Toamasina	Madagascar	390 m	-17.924	49.1997	Malagasy	CASC, San Francisco, CA, USA
CASENT0068064	BLF13258	Hymenoptera	Formicidae	Myrmicinae	Pheidole	mamirapiratra	1 major worker, 1 minor worker	pin		B.L.Fisher et al.	2005-12-01		rainforest	ex rotten log	Betampona 520	Reserve Betampona, Camp Vohitsivalana, 37.1 km 338° Toamasina	Toamasina	Madagascar	520 m	-17.8867	49.2025	Malagasy	CASC, San Francisco, CA, USA
CASENT0067890	BLF13269	Hymenoptera	Formicidae	Myrmicinae	Pheidole	mamirapiratra	1 major worker, 1 minor worker	pin		B.L.Fisher et al.	2005-12-01		rainforest	ex rotten log	Betampona 520	Reserve Betampona, Camp Vohitsivalana, 37.1 km 338° Toamasina	Toamasina	Madagascar	520 m	-17.8867	49.2025	Malagasy	CASC, San Francisco, CA, USA
CASENT0067914	BLF13276	Hymenoptera	Formicidae	Myrmicinae	Pheidole	mamirapiratra	1 major worker, 1 minor worker	pin		B.L.Fisher et al.	2005-12-01		rainforest	ex rotten log	Betampona 520	Reserve Betampona, Camp Vohitsivalana, 37.1 km 338° Toamasina	Toamasina	Madagascar	520 m	-17.8867	49.2025	Malagasy	CASC, San Francisco, CA, USA
CASENT0067670	BLF13316	Hymenoptera	Formicidae	Myrmicinae	Pheidole	mamirapiratra	1 major worker, 1 minor worker	pin		B.L.Fisher et al.	2005-12-02		rainforest	ex rotten log	Betampona 520	Reserve Betampona, Camp Vohitsivalana, 37.1 km 338° Toamasina	Toamasina	Madagascar	520 m	-17.8867	49.2025	Malagasy	CASC, San Francisco, CA, USA
CASENT0067745	BLF13329	Hymenoptera	Formicidae	Myrmicinae	Pheidole	mamirapiratra	1 major worker, 1 minor worker	pin		B.L.Fisher et al.	2005-12-02		rainforest	ex rotten log	Betampona 520	Reserve Betampona, Camp Vohitsivalana, 37.1 km 338° Toamasina	Toamasina	Madagascar	520 m	-17.8867	49.2025	Malagasy	CASC, San Francisco, CA, USA
CASENT0067740	BLF13369	Hymenoptera	Formicidae	Myrmicinae	Pheidole	mamirapiratra	1 major worker, 1 minor worker	pin		B.L.Fisher et al.	2005-12-03		rainforest	ex rotten log	Betampona 520	Reserve Betampona, Camp Vohitsivalana, 37.1 km 338° Toamasina	Toamasina	Madagascar	520 m	-17.8867	49.2025	Malagasy	CASC, San Francisco, CA, USA
CASENT0067673	BLF13375	Hymenoptera	Formicidae	Myrmicinae	Pheidole	mamirapiratra	1 major worker, 1 minor worker	pin		B.L.Fisher et al.	2005-12-03		rainforest	ex rotten log	Betampona 520	Reserve Betampona, Camp Vohitsivalana, 37.1 km 338° Toamasina	Toamasina	Madagascar	520 m	-17.8867	49.2025	Malagasy	CASC, San Francisco, CA, USA
CASENT0067676	BLF13376	Hymenoptera	Formicidae	Myrmicinae	Pheidole	mamirapiratra	1 major worker, 1 minor worker	pin		B.L.Fisher et al.	2005-12-03		rainforest	ex rotten log	Betampona 520	Reserve Betampona, Camp Vohitsivalana, 37.1 km 338° Toamasina	Toamasina	Madagascar	520 m	-17.8867	49.2025	Malagasy	CASC, San Francisco, CA, USA
CASENT0068045	BLF13654	Hymenoptera	Formicidae	Myrmicinae	Pheidole	mamirapiratra	1 major worker, 1 minor worker	pin		B.L.Fisher et al.	2005-12-14		montane rainforest	ex Melastomataceae (petiole)	Marojejy 1325	Parc National de Marojejy, Antranohofa, 26.6 km 31° NNE Andapa, 10.7 km 318° NW Manantenina	Antsiranana	Madagascar	1325 m	-14.4433	49.7433	Malagasy	CASC, San Francisco, CA, USA
CASENT0071716	BLF13993	Hymenoptera	Formicidae	Myrmicinae	Pheidole	mamirapiratra	1 major worker, 1 minor worker	pin		B.L. Fisher et al.	2006-04-21		rainforest	ex rotten log	Manombo 30	Réserve Speciale Manombo 24.5 km 228° Farafangana	Fianarantsoa	Madagascar	30 m	-23.0158	47.719	Malagasy	CASC, San Francisco, CA, USA
CASENT0071715	BLF13993	Hymenoptera	Formicidae	Myrmicinae	Pheidole	mamirapiratra	1 minor worker, 1 male	pin		B.L. Fisher et al.	2006-04-21		rainforest	ex rotten log	Manombo 30	Réserve Speciale Manombo 24.5 km 228° Farafangana	Fianarantsoa	Madagascar	30 m	-23.0158	47.719	Malagasy	CASC, San Francisco, CA, USA
CASENT0071726	BLF14001	Hymenoptera	Formicidae	Myrmicinae	Pheidole	mamirapiratra	1 major worker, 1 minor worker	pin		B.L. Fisher et al.	2006-04-21		rainforest	ex rotten log	Manombo 30	Réserve Speciale Manombo 24.5 km 228° Farafangana	Fianarantsoa	Madagascar	30 m	-23.0158	47.719	Malagasy	CASC, San Francisco, CA, USA
CASENT0071660	BLF14005	Hymenoptera	Formicidae	Myrmicinae	Pheidole	mamirapiratra	1 major worker, 1 minor worker	pin		B.L. Fisher et al.	2006-04-21		rainforest	ex rotten log	Manombo 30	Réserve Speciale Manombo 24.5 km 228° Farafangana	Fianarantsoa	Madagascar	30 m	-23.0158	47.719	Malagasy	CASC, San Francisco, CA, USA
CASENT0136385	BLF19521	Hymenoptera	Formicidae	Myrmicinae	Pheidole	mamirapiratra	1 major worker, 1 minor worker	pin		B.L.Fisher et al.	2007-12-15		rainforest	ex rotten log	Betampona 500	Réserve Nationale Intégrale Betampona, Betampona 35.1 km NW Toamasina	Toamasina	Madagascar	500 m	-17.918	49.2007	Malagasy	CASC, San Francisco, CA, USA
CASENT0134413	BLF19523	Hymenoptera	Formicidae	Myrmicinae	Pheidole	mamirapiratra	1 major worker, 1 minor worker	pin		B.L.Fisher et al.	2007-12-15		rainforest	ex rotten log	Betampona 500	Réserve Nationale Intégrale Betampona, Betampona 35.1 km NW Toamasina	Toamasina	Madagascar	500 m	-17.918	49.2007	Malagasy	CASC, San Francisco, CA, USA
CASENT0347751	BLF19523	Hymenoptera	Formicidae	Myrmicinae	Pheidole	mamirapiratra	1 minor worker	pin		B.L.Fisher et al.	2007-12-15		rainforest	ex rotten log	Betampona 500	Réserve Nationale Intégrale Betampona, Betampona 35.1 km NW Toamasina	Toamasina	Madagascar	500 m	-17.918	49.2007	Malagasy	CASC, San Francisco, CA, USA
CASENT0136873	BLF19544	Hymenoptera	Formicidae	Myrmicinae	Pheidole	mamirapiratra	1 major worker, 1 minor worker	pin		B.L.Fisher et al.	2007-12-15		rainforest	ex rotten log	Betampona 500	Réserve Nationale Intégrale Betampona, Betampona 35.1 km NW Toamasina	Toamasina	Madagascar	500 m	-17.918	49.2007	Malagasy	CASC, San Francisco, CA, USA
CASENT0136561	BLF19570	Hymenoptera	Formicidae	Myrmicinae	Pheidole	mamirapiratra	1 major worker, 1 minor worker	pin		B.L.Fisher et al.	2007-12-16		rainforest	ex rotten log	Betampona 500	Réserve Nationale Intégrale Betampona, Betampona 35.1 km NW Toamasina	Toamasina	Madagascar	500 m	-17.918	49.2007	Malagasy	CASC, San Francisco, CA, USA
CASENT0136562	BLF19628	Hymenoptera	Formicidae	Myrmicinae	Pheidole	mamirapiratra	1 major worker, 1 minor worker	pin		B.L.Fisher et al.	2007-12-16		rainforest	ex rotten log	Betampona 500	Réserve Nationale Intégrale Betampona, Betampona 35.1 km NW Toamasina	Toamasina	Madagascar	500 m	-17.918	49.2007	Malagasy	CASC, San Francisco, CA, USA
CASENT0152099	BLF22181	Hymenoptera	Formicidae	Myrmicinae	Pheidole	mamirapiratra	1 major worker, 1 minor worker	pin		B.L.Fisher et al.	2009-02-21		rainforest	ex rotten log	Zahamena 780	Parc National de Zahamena, Onibe River	Toamasina	Madagascar	780 m	-17.7591	48.8547	Malagasy	CASC, San Francisco, CA, USA
CASENT0152135	BLF22221	Hymenoptera	Formicidae	Myrmicinae	Pheidole	mamirapiratra	1 major worker, 1 minor worker	pin		B.L.Fisher et al.	2009-02-21		rainforest	ex rotten log	Zahamena 780	Parc National de Zahamena, Onibe River	Toamasina	Madagascar	780 m	-17.7591	48.8547	Malagasy	CASC, San Francisco, CA, USA
CASENT0152307	BLF22306	Hymenoptera	Formicidae	Myrmicinae	Pheidole	mamirapiratra	1 major worker, 1 minor worker	pin		B.L.Fisher et al.	2009-02-22		rainforest	ex rotten log	Zahamena 760	Parc National de Zahamena, Besaky River	Toamasina	Madagascar	760 m	-17.7524	48.8532	Malagasy	CASC, San Francisco, CA, USA
CASENT0235015	BLF22306	Hymenoptera	Formicidae	Myrmicinae	Pheidole	mamirapiratra	1 alate queen, 1 minor worker	pin		B.L.Fisher et al.	2009-02-22		rainforest	ex rotten log	Zahamena 760	Parc National de Zahamena, Besaky River	Toamasina	Madagascar	760 m	-17.7524	48.8532	Malagasy	CASC, San Francisco, CA, USA
CASENT0152306	BLF22307	Hymenoptera	Formicidae	Myrmicinae	Pheidole	mamirapiratra	1 major worker, 1 minor worker	pin		B.L.Fisher et al.	2009-02-22		rainforest	ex rotten log	Zahamena 760	Parc National de Zahamena, Besaky River	Toamasina	Madagascar	760 m	-17.7524	48.8532	Malagasy	CASC, San Francisco, CA, USA
CASENT0153073	BLF22418	Hymenoptera	Formicidae	Myrmicinae	Pheidole	mamirapiratra	1 minor worker	pin		B.L.Fisher et al.	2009-02-23		rainforest	ex rotten log	Zahamena 765	Parc National de Zahamena, Sahavorondrano River	Toamasina	Madagascar	765 m	-17.7526	48.8573	Malagasy	CASC, San Francisco, CA, USA
CASENT0162698	BLF24315	Hymenoptera	Formicidae	Myrmicinae	Pheidole	mamirapiratra	1 major worker, 1 minor worker	pin		B.L.Fisher et al.	2010-02-20		rainforest	ex rotten log	Ambatovaky 450	Réserve Spéciale Ambatovaky, Sandrangato river	Toamasina	Madagascar	450 m	-16.7727	49.2655	Malagasy	CASC, San Francisco, CA, USA
CASENT0161484	BLF24367	Hymenoptera	Formicidae	Myrmicinae	Pheidole	mamirapiratra	1 major worker, 1 minor worker	pin		B.L.Fisher et al.	2010-02-20		rainforest	ex rotten log	Ambatovaky 450	Réserve Spéciale Ambatovaky, Sandrangato river	Toamasina	Madagascar	450 m	-16.7727	49.2655	Malagasy	CASC, San Francisco, CA, USA
CASENT0161482	BLF24386	Hymenoptera	Formicidae	Myrmicinae	Pheidole	mamirapiratra	1 major worker, 1 minor worker	pin		B.L.Fisher et al.	2010-02-20		rainforest	ex rotten log	Ambatovaky 450	Réserve Spéciale Ambatovaky, Sandrangato river	Toamasina	Madagascar	450 m	-16.7727	49.2655	Malagasy	CASC, San Francisco, CA, USA
CASENT0162901	BLF24397	Hymenoptera	Formicidae	Myrmicinae	Pheidole	mamirapiratra	1 minor worker, 1 male	pin		B.L.Fisher et al.	2010-02-21		rainforest	ex rotten log	Ambatovaky 475	Réserve Spéciale Ambatovaky, Sandrangato river	Toamasina	Madagascar	475 m	-16.7691	49.267	Malagasy	CASC, San Francisco, CA, USA
CASENT0161945	BLF24510	Hymenoptera	Formicidae	Myrmicinae	Pheidole	mamirapiratra	1 major worker, 1 minor worker	pin		B.L.Fisher et al.	2010-02-21		rainforest along river	ex rotten log	Ambatovaky 355	Réserve Spéciale Ambatovaky, Sandrangato river	Toamasina	Madagascar	355 m	-16.7747	49.2655	Malagasy	CASC, San Francisco, CA, USA
CASENT0162112	BLF24545	Hymenoptera	Formicidae	Myrmicinae	Pheidole	mamirapiratra	2 minor workers	pin		B.L.Fisher et al.	2010-02-22		rainforest	ex rotten log	Ambatovaky 520	Réserve Spéciale Ambatovaky, Sandrangato river	Toamasina	Madagascar	520 m	-16.7633	49.2669	Malagasy	CASC, San Francisco, CA, USA
CASENT0160505	BLF24580	Hymenoptera	Formicidae	Myrmicinae	Pheidole	mamirapiratra	1 minor worker, 1 male	pin		B.L.Fisher et al.	2010-02-22		rainforest	ex rotten log	Ambatovaky 520	Réserve Spéciale Ambatovaky, Sandrangato river	Toamasina	Madagascar	520 m	-16.7633	49.2669	Malagasy	CASC, San Francisco, CA, USA
CASENT0161818	BLF24697	Hymenoptera	Formicidae	Myrmicinae	Pheidole	mamirapiratra	1 major worker, 1 minor worker	pin		B.L.Fisher et al.	2010-02-24		rainforest	ex rotten log	Ambatovaky 430	Réserve Spéciale Ambatovaky, Sandrangato river	Toamasina	Madagascar	430 m	-16.7755	49.2643	Malagasy	CASC, San Francisco, CA, USA
CASENT0161819	BLF24697	Hymenoptera	Formicidae	Myrmicinae	Pheidole	mamirapiratra	1 minor worker	pin		B.L.Fisher et al.	2010-02-24		rainforest	ex rotten log	Ambatovaky 430	Réserve Spéciale Ambatovaky, Sandrangato river	Toamasina	Madagascar	430 m	-16.7755	49.2643	Malagasy	CASC, San Francisco, CA, USA
CASENT0163671	BLF24803	Hymenoptera	Formicidae	Myrmicinae	Pheidole	mamirapiratra	1 minor worker	pin		B.L.Fisher et al.	2010-02-25		rainforest	ex rotten log	Ambatovaky 360	Réserve Spéciale Ambatovaky, Sandrangato river	Toamasina	Madagascar	360 m	-16.8174	49.294	Malagasy	CASC, San Francisco, CA, USA
CASENT0162172	BLF24881	Hymenoptera	Formicidae	Myrmicinae	Pheidole	mamirapiratra	1 major worker, 1 minor worker	pin		B.L.Fisher et al.	2010-02-26		rainforest	ex rotten log	Ambatovaky 400	Réserve Spéciale Ambatovaky, Sandrangato river	Toamasina	Madagascar	400 m	-16.8175	49.2925	Malagasy	CASC, San Francisco, CA, USA
CASENT0162214	BLF24884	Hymenoptera	Formicidae	Myrmicinae	Pheidole	mamirapiratra	1 major worker, 1 minor worker	pin		B.L.Fisher et al.	2010-02-26		rainforest	ex rotten log	Ambatovaky 400	Réserve Spéciale Ambatovaky, Sandrangato river	Toamasina	Madagascar	400 m	-16.8175	49.2925	Malagasy	CASC, San Francisco, CA, USA
CASENT0162216	BLF24891	Hymenoptera	Formicidae	Myrmicinae	Pheidole	mamirapiratra	1 alate queen, 1 minor worker	pin		B.L.Fisher et al.	2010-02-26		rainforest	ex rotten log	Ambatovaky 400	Réserve Spéciale Ambatovaky, Sandrangato river	Toamasina	Madagascar	400 m	-16.8175	49.2925	Malagasy	CASC, San Francisco, CA, USA
CASENT0162183	BLF24899	Hymenoptera	Formicidae	Myrmicinae	Pheidole	mamirapiratra	1 major worker	pin		B.L.Fisher et al.	2010-02-26		rainforest	ex rotten log	Ambatovaky 400	Réserve Spéciale Ambatovaky, Sandrangato river	Toamasina	Madagascar	400 m	-16.8175	49.2925	Malagasy	CASC, San Francisco, CA, USA
CASENT0198864	BLF01970	Hymenoptera	Formicidae	Myrmicinae	Pheidole	mena	1 major worker	pin		B.L.Fisher	1998-10-27		montane rainforest	sifted litter (leaf mold, rotten wood)	Manon 1580	Prov.Antsiranana R.S. Manongarivo 17.3 km 218° SW Antanambao	Antsiranana	Madagascar	1580 m	-14.0217	48.4183	Malagasy	CASC, San Francisco, CA, USA
CASENT0420208	BLF02854	Hymenoptera	Formicidae	Myrmicinae	Pheidole	mena	1 major worker	pin		Fisher, Griswold et al.	2001-02-10	pitfall trap, PF 50 traps, 11 cm dbh with water, soap, formalin, nonlinear placement	tropical dry forest		Ankarana 80	Réserve Spéciale de l'Ankarana, 22.9 km 224° SW Anivorano Nord	Antsiranana	Madagascar	80 m	-12.9089	49.1098	Malagasy	CASC, San Francisco, CA, USA
CASENT0488876	BLF08006	Hymenoptera	Formicidae	Myrmicinae	Pheidole	mena	2 minor workers	pin		Fisher, Griswold et al.	2003-03-08	Beat 25 sample transect, 10m, beating low vegetation	rainforest		Anjanaharibe 470	Montagne d'Anjanaharibe, 18.0 km 21° NNE Ambinanitelo	Toamasina	Madagascar	470 m	-15.1883	49.615	Malagasy	CASC, San Francisco, CA, USA
CASENT0045877	BLF08722	Hymenoptera	Formicidae	Myrmicinae	Pheidole	mena	1 major worker	pin		B.L.Fisher et al.	2003-11-12	MW 25 sample transect, 5m	rainforest	sifted litter (leaf mold, rotten wood)	Marojejy 450	Parc National de Marojejy, Manantenina River, 28.0 km 38° NE Andapa, 8.2 km 333° NNW Manantenina	Antsiranana	Madagascar	450 m	-14.4367	49.775	Malagasy	CASC, San Francisco, CA, USA
CASENT0045369	BLF08872	Hymenoptera	Formicidae	Myrmicinae	Pheidole	mena	1 major worker	pin		B.L.Fisher et al.	2003-11-15	MW 25 sample transect, 5m	rainforest	sifted litter (leaf mold, rotten wood)	Marojejy 775	Parc National de Marojejy, Manantenina River, 27.6 km 35° NE Andapa, 9.6 km 327° NNW Manantenina	Antsiranana	Madagascar	775 m	-14.435	49.76	Malagasy	CASC, San Francisco, CA, USA
CASENT0494806	BLF09041	Hymenoptera	Formicidae	Myrmicinae	Pheidole	mena	1 minor worker	pin		B.L.Fisher	2003-11-17		rainforest	ex rotten log	Marojejy 775	Parc National de Marojejy, Manantenina River, 27.6 km 35° NE Andapa, 9.6 km 327° NNW Manantenina	Antsiranana	Madagascar	775 m	-14.435	49.76	Malagasy	CASC, San Francisco, CA, USA
CASENT0494807	BLF09041	Hymenoptera	Formicidae	Myrmicinae	Pheidole	mena	1 minor worker	pin		B.L.Fisher	2003-11-17		rainforest	ex rotten log	Marojejy 775	Parc National de Marojejy, Manantenina River, 27.6 km 35° NE Andapa, 9.6 km 327° NNW Manantenina	Antsiranana	Madagascar	775 m	-14.435	49.76	Malagasy	CASC, San Francisco, CA, USA
CASENT0494808	BLF09041	Hymenoptera	Formicidae	Myrmicinae	Pheidole	mena	3 minor workers	pin		B.L.Fisher	2003-11-17		rainforest	ex rotten log	Marojejy 775	Parc National de Marojejy, Manantenina River, 27.6 km 35° NE Andapa, 9.6 km 327° NNW Manantenina	Antsiranana	Madagascar	775 m	-14.435	49.76	Malagasy	CASC, San Francisco, CA, USA
CASENT0494810	BLF09041	Hymenoptera	Formicidae	Myrmicinae	Pheidole	mena	2 major workers	pin		B.L.Fisher	2003-11-17		rainforest	ex rotten log	Marojejy 775	Parc National de Marojejy, Manantenina River, 27.6 km 35° NE Andapa, 9.6 km 327° NNW Manantenina	Antsiranana	Madagascar	775 m	-14.435	49.76	Malagasy	CASC, San Francisco, CA, USA
CASENT0077771	BLF09692	Hymenoptera	Formicidae	Myrmicinae	Pheidole	mena	3 minor workers	pin		B.L.Fisher	2003-12-04		rainforest	ex rotten branch on ground	Binara 650-800	Forêt de Binara, 9.1km 233° SW Daraina	Antsiranana	Madagascar	650-800 m	-13.2633	49.6033	Malagasy	CASC, San Francisco, CA, USA
CASENT0077772	BLF09692	Hymenoptera	Formicidae	Myrmicinae	Pheidole	mena	3 major workers	pin		B.L.Fisher	2003-12-04		rainforest	ex rotten branch on ground	Binara 650-800	Forêt de Binara, 9.1km 233° SW Daraina	Antsiranana	Madagascar	650-800 m	-13.2633	49.6033	Malagasy	CASC, San Francisco, CA, USA
CASENT0077798	BLF09723	Hymenoptera	Formicidae	Myrmicinae	Pheidole	mena	3 minor workers	pin		B.L.Fisher	2003-12-04		rainforest	ex rotten log	Binara 650-800	Forêt de Binara, 9.1km 233° SW Daraina	Antsiranana	Madagascar	650-800 m	-13.2633	49.6033	Malagasy	CASC, San Francisco, CA, USA
CASENT0077795	BLF09723	Hymenoptera	Formicidae	Myrmicinae	Pheidole	mena	3 major workers	pin		B.L.Fisher	2003-12-04		rainforest	ex rotten log	Binara 650-800	Forêt de Binara, 9.1km 233° SW Daraina	Antsiranana	Madagascar	650-800 m	-13.2633	49.6033	Malagasy	CASC, San Francisco, CA, USA
CASENT0134205	BLF18303	Hymenoptera	Formicidae	Myrmicinae	Pheidole	mena	1 major worker	pin	holotype	B.L.Fisher et al.	2007-11-15		montane rainforest	ex rotten log	Roussettes 1025	Parc National Montagne d'Ambre, Roussettes	Antsiranana	Madagascar	1025 m	-12.5257	49.1724	Malagasy	CASC, San Francisco, CA, USA
CASENT0235028	BLF18303	Hymenoptera	Formicidae	Myrmicinae	Pheidole	mena	1 minor worker	pin	paratype	B.L.Fisher et al.	2007-11-15		montane rainforest	ex rotten log	Roussettes 1025	Parc National Montagne d'Ambre, Roussettes	Antsiranana	Madagascar	1025 m	-12.5257	49.1724	Malagasy	CASC, San Francisco, CA, USA
CASENT0242034	BLF26740	Hymenoptera	Formicidae	Myrmicinae	Pheidole	mena	1 minor worker	pin		B.L.Fisher et al.	2011-04-30	10 MaxiWinks, mixed samples	montane rainforest	sifted litter (leaf mold, rotten wood)	Makirovana 900	Makirovana forest	Antsiranana	Madagascar	900 m	-14.1651	49.9477	Malagasy	CASC, San Francisco, CA, USA
CASENT0242038	BLF26740	Hymenoptera	Formicidae	Myrmicinae	Pheidole	mena	1 minor worker	pin		B.L.Fisher et al.	2011-04-30	10 MaxiWinks, mixed samples	montane rainforest	sifted litter (leaf mold, rotten wood)	Makirovana 900	Makirovana forest	Antsiranana	Madagascar	900 m	-14.1651	49.9477	Malagasy	CASC, San Francisco, CA, USA
CASENT0230812	BLF27044	Hymenoptera	Formicidae	Myrmicinae	Pheidole	mena	1 minor worker	pin		B.L.Fisher et al.	2011-05-04	10 MaxiWinks, mixed samples	rainforest	sifted litter (leaf mold, rotten wood)	Makirovana 225	Makirovana forest	Antsiranana	Madagascar	225 m	-14.104	50.0357	Malagasy	CASC, San Francisco, CA, USA
